# Supplementary material for: Predictable evolution towards larger brains in birds colonizing oceanic islands
Source: Nat Commun. 2018 Jul 31;9:2820. doi: 10.1038/s41467-018-05280-8 (PMC6068123; doi:10.1038/s41467-018-05280-8)
Supplement: Supplementary file 4 — Supplementary Data 1 [file 41467_2018_5280_MOESM4_ESM.xlsx]

## Sheet: Dataset1
Species	Taxonomic Order	Family	N	Brain (mm3)	Body (g)	Brain Residual	Insularity	Migratory Behavior	Evi Anual Mean	Evi Amplitude Intra-Year	EVI CV Among Years	Diet Breadth	Developmental Mode	Developmental Time (days)	Brain Source
Abroscopus_albogularis	PASSERIFORMES (PASSERIDA)	Sylviidae	5	0.32	5	0.250823	continental	Resident	0.409887	0.0841849	0.0114128	0	altricial	NA	Iwaniuk AN, Nelson JE (2003) Developmental differences are correlated with relative brain size in birds: a comparative analysis. Can J Zool 81: 1913-1928.
Acanthagenys_rufogularis	PASSERIFORMES (MELIPHAGIDA)	Meliphagidae	8	1.16	47.8	0.272635	continental	Resident	0.155916	0.00244595	0.00884161	0.146766	altricial	31	Iwaniuk AN, Nelson JE (2003) Developmental differences are correlated with relative brain size in birds: a comparative analysis. Can J Zool 81: 1913-1928.
Acanthiza_chrysorrhoa	PASSERIFORMES (MELIPHAGIDA)	Acanthizidae	5	0.43	9.4	0.192274	continental	Resident	0.176911	0.00663703	0.00969193	0.155409	altricial	34.9	Iwaniuk AN, Nelson JE (2003) Developmental differences are correlated with relative brain size in birds: a comparative analysis. Can J Zool 81: 1913-1928.
Acanthiza_ewingii	PASSERIFORMES (MELIPHAGIDA)	Acanthizidae	1	0.63	4	1.05336	continental	Resident	0.330258	0.0133097	0.0152181	0.17491	altricial	NA	Sayol, F., J. Maspons, O. Lapiedra, A. N. Iwaniuk, T. Székely, and D. Sol. 2016. Environmental variation and the evolution of large brains in birds. Nat. Commun. 7:13971.
Acanthiza_inornata	PASSERIFORMES (MELIPHAGIDA)	Acanthizidae	1	0.44	8.5	0.271703	continental	Resident	0.292338	0.126826	0.0117664	0.109314	altricial	37.5	Sayol, F., J. Maspons, O. Lapiedra, A. N. Iwaniuk, T. Székely, and D. Sol. 2016. Environmental variation and the evolution of large brains in birds. Nat. Commun. 7:13971.
Acanthiza_lineata	PASSERIFORMES (MELIPHAGIDA)	Acanthizidae	5	0.51	6.7	0.552785	continental	Resident	0.288452	0.0448554	0.0153245	0.0896914	altricial	34.8	Iwaniuk AN, Nelson JE (2003) Developmental differences are correlated with relative brain size in birds: a comparative analysis. Can J Zool 81: 1913-1928.
Acanthiza_nana	PASSERIFORMES (MELIPHAGIDA)	Acanthizidae	2	0.37	7.25	0.187634	continental	Resident	0.233932	0.0103754	0.0128656	0.155476	altricial	NA	Sayol, F., J. Maspons, O. Lapiedra, A. N. Iwaniuk, T. Székely, and D. Sol. 2016. Environmental variation and the evolution of large brains in birds. Nat. Commun. 7:13971.
Acanthiza_pusilla	PASSERIFORMES (MELIPHAGIDA)	Acanthizidae	6	0.45	8.15	0.317757	continental	Resident	0.291771	0.0338465	0.0152524	0.0989648	altricial	33.8	Iwaniuk AN, Nelson JE (2003) Developmental differences are correlated with relative brain size in birds: a comparative analysis. Can J Zool 81: 1913-1928.
Acanthiza_reguloides	PASSERIFORMES (MELIPHAGIDA)	Acanthizidae	2	0.39	7.5	0.221266	continental	Resident	0.24745	0.00859121	0.0131546	0.243506	altricial	28.4	Iwaniuk AN, Nelson JE (2003) Developmental differences are correlated with relative brain size in birds: a comparative analysis. Can J Zool 81: 1913-1928.
Acanthiza_uropygialis	PASSERIFORMES (MELIPHAGIDA)	Acanthizidae	7	0.36	6.4	0.230168	continental	Resident	0.153365	0.00458632	0.00894595	0.155409	altricial	38	Iwaniuk AN, Nelson JE (2003) Developmental differences are correlated with relative brain size in birds: a comparative analysis. Can J Zool 81: 1913-1928.
Acanthorhynchus_tenuirostris	PASSERIFORMES (MELIPHAGIDA)	Meliphagidae	9	0.48	10.5	0.240214	continental	Resident	0.325335	0.0305371	0.0148443	0.122979	altricial	28.1	Iwaniuk AN, Nelson JE (2003) Developmental differences are correlated with relative brain size in birds: a comparative analysis. Can J Zool 81: 1913-1928.
Accipiter_cirrocephalus	ACCIPITRIFORMES	Accipitridae	11	2.39	172	0.27743	continental	Resident	0.244421	0.00897915	0.0104669	0.00643964	altricial	64.1	Iwaniuk AN, Nelson JE (2003) Developmental differences are correlated with relative brain size in birds: a comparative analysis. Can J Zool 81: 1913-1928.
Accipiter_cooperii	ACCIPITRIFORMES	Accipitridae	8	4.7	439	0.428232	continental	Migrant	0.25355	0.0406773	0.01304	0.00163104	altricial	64.75	Iwaniuk AN, Nelson JE (2003) Developmental differences are correlated with relative brain size in birds: a comparative analysis. Can J Zool 81: 1913-1928.
Accipiter_fasciatus	ACCIPITRIFORMES	Accipitridae	11	4.5	380.25	0.465316	continental	Resident	0.196019	0.0147892	0.00910066	0.00781779	altricial	60.75	Iwaniuk AN, Nelson JE (2003) Developmental differences are correlated with relative brain size in birds: a comparative analysis. Can J Zool 81: 1913-1928.
Accipiter_gentilis	ACCIPITRIFORMES	Accipitridae	21	7.88	901.67	0.541366	continental	Resident	0.113814	0.135812	0.0192502	0.00438569	altricial	71.15	Iwaniuk AN, Nelson JE (2003) Developmental differences are correlated with relative brain size in birds: a comparative analysis. Can J Zool 81: 1913-1928.
Accipiter_haplochrous	ACCIPITRIFORMES	Accipitridae	7	3.91	204.5	0.672615	insular	Resident	0.396906	0.0288558	0.0103267	0.00798978	altricial	NA	Iwaniuk AN, Nelson JE (2003) Developmental differences are correlated with relative brain size in birds: a comparative analysis. Can J Zool 81: 1913-1928.
Accipiter_novaehollandiae	ACCIPITRIFORMES	Accipitridae	6	4.74	558.08	0.302114	continental	Resident	0.337956	0.00737513	0.0129193	0.00781779	altricial	70	Iwaniuk AN, Nelson JE (2003) Developmental differences are correlated with relative brain size in birds: a comparative analysis. Can J Zool 81: 1913-1928.
Accipiter_striatus	ACCIPITRIFORMES	Accipitridae	20	2.23	135.73	0.340949	continental	Migrant	0.25228	0.0548672	0.0150745	0.00244475	altricial	57.5	Iwaniuk AN, Nelson JE (2003) Developmental differences are correlated with relative brain size in birds: a comparative analysis. Can J Zool 81: 1913-1928.
Aceros_cassidix	BUCEROTIFORMES	Bucerotidae	4	18.19	2360	0.838332	insular	Resident	0.49108	0.02129	0.013905	0.0677202	altricial	133.5	Fristoe, T. S., A. N. Iwaniuk, and C. A. Botero. 2017. Big brains stabilize populations and facilitate colonization of variable habitats in birds. Nat. Ecol. Evol. 1–10. Springer US.
Aceros_leucocephalus	BUCEROTIFORMES	Bucerotidae	3	12.81	1086	0.922952	insular	Resident	0.505863	0.0236786	0.0128978	0.0633417	altricial	92	Iwaniuk AN, Nelson JE (2003) Developmental differences are correlated with relative brain size in birds: a comparative analysis. Can J Zool 81: 1913-1928.
Aceros_plicatus	BUCEROTIFORMES	Bucerotidae	6	15.42	1706.5	0.854945	continental	Resident	0.504832	0.000876805	0.0145422	0.101598	altricial	NA	Iwaniuk AN, Nelson JE (2003) Developmental differences are correlated with relative brain size in birds: a comparative analysis. Can J Zool 81: 1913-1928.
Aceros_undulatus	BUCEROTIFORMES	Bucerotidae	3	18.25	2343.75	0.8455	continental	Resident	0.450304	0.0535331	0.013038	0.0804275	altricial	132.5	Iwaniuk AN, Nelson JE (2003) Developmental differences are correlated with relative brain size in birds: a comparative analysis. Can J Zool 81: 1913-1928.
Acridotheres_tristis	PASSERIFORMES (PASSERIDA)	Sturnidae	6	2.48	118.25	0.524521	continental	Resident	0.292536	0.0981364	0.00991877	0.084254	altricial	39.3	Iwaniuk AN, Nelson JE (2003) Developmental differences are correlated with relative brain size in birds: a comparative analysis. Can J Zool 81: 1913-1928.
Acrocephalus_arundinaceus	PASSERIFORMES (PASSERIDA)	Sylviidae	10	0.91	26.75	0.355441	continental	Migrant	0.291686	0.156105	0.0126725	0.0270905	altricial	27	Iwaniuk AN, Nelson JE (2003) Developmental differences are correlated with relative brain size in birds: a comparative analysis. Can J Zool 81: 1913-1928.
Acrocephalus_schoenobaenus	PASSERIFORMES (PASSERIDA)	Sylviidae	7	0.45	10.8	0.159877	continental	Migrant	0.26119	0.113018	0.0146335	0.080596	altricial	27.5	Iwaniuk AN, Nelson JE (2003) Developmental differences are correlated with relative brain size in birds: a comparative analysis. Can J Zool 81: 1913-1928.
Acryllium_vulturinum	GALLIFORMES	Numididae	4	4.55	1330	-0.225807	continental	Resident	0.196662	0.0167269	0.0107682	NA	precocial	27.6	Iwaniuk AN, Nelson JE (2003) Developmental differences are correlated with relative brain size in birds: a comparative analysis. Can J Zool 81: 1913-1928.
Actitis_hypoleucos	CHARADRIIFORMES	Scolopacidae	5	0.86	48	-0.028949	continental	Migrant	0.222775	0.135665	0.0139333	0.0412034	precocial	30.3	Iwaniuk AN, Nelson JE (2003) Developmental differences are correlated with relative brain size in birds: a comparative analysis. Can J Zool 81: 1913-1928.
Actitis_macularius	CHARADRIIFORMES	Scolopacidae	8	0.68	48.24	-0.266586	continental	Migrant	0.287358	0.194107	0.0153715	0.00468165	precocial	30.3	Iwaniuk AN, unpublished data
Aechmophorus_occidentalis	PODICIPEDIFORMES	Podicipedidae	10	3.71	1147.72	-0.34724	continental	Migrant	0.232148	0.0888794	0.0161209	0.0125884	precocial	23.1	Iwaniuk AN, Nelson JE (2003) Developmental differences are correlated with relative brain size in birds: a comparative analysis. Can J Zool 81: 1913-1928.
Aegithalos_concinnus	PASSERIFORMES (PASSERIDA)	Aegithalidae	2	0.37	6.1	0.28449	continental	Resident	0.371706	0.0803238	0.0112192	0.0730841	altricial	29.25	Iwaniuk AN, Nelson JE (2003) Developmental differences are correlated with relative brain size in birds: a comparative analysis. Can J Zool 81: 1913-1928.
Aegithina_tiphia	PASSERIFORMES (CORVIDA)	Aegithinidae	10	0.67	12	0.498822	continental	Resident	0.379909	0.0936391	0.0112996	0	altricial	NA	Iwaniuk AN, Nelson JE (2003) Developmental differences are correlated with relative brain size in birds: a comparative analysis. Can J Zool 81: 1913-1928.
Aegolius_acadicus	STRIGIFORMES	Strigidae	9	3.36	73.12	1.09778	continental	Migrant	0.198523	0.0831332	0.018021	0.00284766	altricial	56.25	Iwaniuk AN, Nelson JE (2003) Developmental differences are correlated with relative brain size in birds: a comparative analysis. Can J Zool 81: 1913-1928.
Aegolius_funereus	STRIGIFORMES	Strigidae	6	4.02	91.17	1.15339	continental	Resident	0.0756663	0.158753	0.0195098	0.00284766	altricial	59.35	Iwaniuk AN, Nelson JE (2003) Developmental differences are correlated with relative brain size in birds: a comparative analysis. Can J Zool 81: 1913-1928.
Aegotheles_cristatus	APODIFORMES	Aegothelidae	8	1.42	42.8	0.536833	continental	Resident	0.17537	0.0142039	0.00877901	0	altricial	53	Iwaniuk AN, Nelson JE (2003) Developmental differences are correlated with relative brain size in birds: a comparative analysis. Can J Zool 81: 1913-1928.
Aegypius_monachus	ACCIPITRIFORMES	Accipitridae	1	28.25	9625	0.490244	continental	Migrant	0.0936664	0.0530222	0.0124803	0.00260751	altricial	158.5	Iwaniuk AN, unpublished data
Aeronautes_saxatalis	APODIFORMES	Apodidae	9	0.67	31.2	-0.0370232	continental	Migrant	0.205219	0.0640456	0.00932378	0	altricial	67	Iwaniuk AN, Nelson JE (2003) Developmental differences are correlated with relative brain size in birds: a comparative analysis. Can J Zool 81: 1913-1928.
Aethia_cristatella	CHARADRIIFORMES	Alcidae	9	2.47	259.5	0.079721	continental	Migrant	-0.148028	0.0398002	0.00577536	0.00468165	precocial	66	Fristoe, T. S., A. N. Iwaniuk, and C. A. Botero. 2017. Big brains stabilize populations and facilitate colonization of variable habitats in birds. Nat. Ecol. Evol. 1–10. Springer US.
Aethia_psittacula	CHARADRIIFORMES	Alcidae	3	2.55	270	0.0893522	continental	Migrant	-0.147961	0.0505871	0.00642147	0.0106215	precocial	70	Iwaniuk AN, unpublished data
Aethia_pusilla	CHARADRIIFORMES	Alcidae	10	1.48	84.6	0.196095	continental	Migrant	-0.165336	0.0130104	0.00525451	0	precocial	57	Iwaniuk AN, Nelson JE (2003) Developmental differences are correlated with relative brain size in birds: a comparative analysis. Can J Zool 81: 1913-1928.
Aethopyga_nipalensis	PASSERIFORMES (PASSERIDA)	Nectariniidae	2	0.33	6	0.17935	continental	Resident	0.404146	0.131571	0.0130376	0.122979	altricial	NA	Iwaniuk AN, Nelson JE (2003) Developmental differences are correlated with relative brain size in birds: a comparative analysis. Can J Zool 81: 1913-1928.
Agapornis_canus	PSITTACIFORMES	Psittacidae	7	1.15	26.5	0.594779	continental	Resident	0.316207	0.10298	0.00802787	0.169333	altricial	66.05	Iwaniuk AN, Nelson JE (2003) Developmental differences are correlated with relative brain size in birds: a comparative analysis. Can J Zool 81: 1913-1928.
Agapornis_fischeri	PSITTACIFORMES	Psittacidae	7	1.95	48.3	0.786209	continental	Migrant	0.270212	0.116465	0.0127871	0.169333	altricial	61.05	Iwaniuk AN, Nelson JE (2003) Developmental differences are correlated with relative brain size in birds: a comparative analysis. Can J Zool 81: 1913-1928.
Agapornis_lilianae	PSITTACIFORMES	Psittacidae	8	1.53	37.3	0.688578	continental	Resident	0.29042	0.171899	0.00740314	0.135864	altricial	66.2	Iwaniuk AN, Nelson JE (2003) Developmental differences are correlated with relative brain size in birds: a comparative analysis. Can J Zool 81: 1913-1928.
Agapornis_nigrigenis	PSITTACIFORMES	Psittacidae	1	1.9	40.5	0.859006	continental	Resident	0.245071	0.125701	0.00953397	0.0372168	altricial	64.2	Iwaniuk AN, Dean KM, Nelson JE (2005) Interspecific allometry of the brain and brain regions in parrots (Psittaciformes): comparisons with other birds and primates. Brain Behav Evol 65: 40-59.
Agapornis_personatus	PSITTACIFORMES	Psittacidae	9	1.87	52.5	0.697558	continental	Resident	0.26835	0.183417	0.010399	0	altricial	67.15	Iwaniuk AN, Nelson JE (2003) Developmental differences are correlated with relative brain size in birds: a comparative analysis. Can J Zool 81: 1913-1928.
Agapornis_pullarius	PSITTACIFORMES	Psittacidae	8	1.44	39.3	0.598663	continental	Resident	0.409232	0.0480304	0.0118894	0.169333	altricial	64	Iwaniuk AN, Nelson JE (2003) Developmental differences are correlated with relative brain size in birds: a comparative analysis. Can J Zool 81: 1913-1928.
Agapornis_roseicollis	PSITTACIFORMES	Psittacidae	9	1.86	54.5	0.67123	continental	Resident	0.164267	0.0761824	0.0081152	0.112581	altricial	65.9	Iwaniuk AN, Nelson JE (2003) Developmental differences are correlated with relative brain size in birds: a comparative analysis. Can J Zool 81: 1913-1928.
Agapornis_swindernianus	PSITTACIFORMES	Psittacidae	2	1.53	40	0.649386	continental	Resident	0.488079	0.00341832	0.0150187	NA	altricial	NA	Iwaniuk AN, Nelson JE (2003) Developmental differences are correlated with relative brain size in birds: a comparative analysis. Can J Zool 81: 1913-1928.
Agapornis_taranta	PSITTACIFORMES	Psittacidae	4	1.98	57.5	0.7037	continental	Resident	0.293658	0.141024	0.0105984	0.169333	altricial	74.4	Iwaniuk AN, Nelson JE (2003) Developmental differences are correlated with relative brain size in birds: a comparative analysis. Can J Zool 81: 1913-1928.
Agelaioides_badius	PASSERIFORMES (PASSERIDA)	Icteridae	5	1.48	45.3	0.546383	continental	Resident	0.304695	0.0801914	0.0129446	0	altricial	NA	Iwaniuk AN, Nelson JE (2003) Developmental differences are correlated with relative brain size in birds: a comparative analysis. Can J Zool 81: 1913-1928.
Agelaius_phoeniceus	PASSERIFORMES (PASSERIDA)	Icteridae	10	1.69	65.49	0.472366	continental	Migrant	0.220696	0.0493157	0.0137398	0.17491	altricial	27	Iwaniuk AN, Nelson JE (2003) Developmental differences are correlated with relative brain size in birds: a comparative analysis. Can J Zool 81: 1913-1928.
Ailuroedus_crassirostris	PASSERIFORMES (CLIMACTERIDA)	Ptilonorhynchidae	8	4.01	205.5	0.695133	continental	Resident	0.327098	0.0422039	0.0111804	0.0583218	altricial	42.5	Iwaniuk AN, Nelson JE (2003) Developmental differences are correlated with relative brain size in birds: a comparative analysis. Can J Zool 81: 1913-1928.
Ailuroedus_melanotis	PASSERIFORMES (CLIMACTERIDA)	Ptilonorhynchidae	1	4.4	165	0.911041	continental	Resident	0.435633	0.0179474	0.0127663	0.0740556	altricial	42	Iwaniuk AN, unpublished data
Aimophila_cassinii	PASSERIFORMES (PASSERIDA)	Emberizidae	4	0.78	18.9	0.396094	continental	Migrant	0.19422	0.0300656	0.00975316	0.17491	altricial	20	Iwaniuk AN, Nelson JE (2003) Developmental differences are correlated with relative brain size in birds: a comparative analysis. Can J Zool 81: 1913-1928.
Aix_galericulata	ANSERIFORMES	Anatidae	8	4.22	570	0.174061	continental	Migrant	0.29189	0.0649718	0.0137814	0.156678	precocial	50.75	Iwaniuk AN, Nelson JE (2003) Developmental differences are correlated with relative brain size in birds: a comparative analysis. Can J Zool 81: 1913-1928.
Aix_sponsa	ANSERIFORMES	Anatidae	10	4.25	658	0.100632	continental	Migrant	0.266715	0.0960747	0.0157645	0.135864	precocial	62	Iwaniuk AN, Nelson JE (2003) Developmental differences are correlated with relative brain size in birds: a comparative analysis. Can J Zool 81: 1913-1928.
Alauda_arvensis	PASSERIFORMES (PASSERIDA)	Alaudidae	8	0.96	37.48	0.219789	continental	Migrant	0.162896	0.0132234	0.0150912	0.173704	altricial	29.5	Iwaniuk AN, Nelson JE (2003) Developmental differences are correlated with relative brain size in birds: a comparative analysis. Can J Zool 81: 1913-1928.
Alca_torda	CHARADRIIFORMES	Alcidae	10	5.38	719	0.286683	continental	Migrant	0.0296745	0.0165096	0.0118272	NA	precocial	53.55	Iwaniuk AN, Nelson JE (2003) Developmental differences are correlated with relative brain size in birds: a comparative analysis. Can J Zool 81: 1913-1928.
Alcedo_atthis	CORACIIFORMES	Alcedinidae	10	0.74	28.3	0.117058	continental	Migrant	0.281419	0.0821307	0.0128835	0.0367747	altricial	44.5	Iwaniuk AN, Nelson JE (2003) Developmental differences are correlated with relative brain size in birds: a comparative analysis. Can J Zool 81: 1913-1928.
Alcedo_azurea	CORACIIFORMES	Alcedinidae	9	0.98	34.6	0.285246	continental	Resident	0.302231	0.0177076	0.011846	0.0200028	altricial	49	Iwaniuk AN, Nelson JE (2003) Developmental differences are correlated with relative brain size in birds: a comparative analysis. Can J Zool 81: 1913-1928.
Alcedo_cristata	CORACIIFORMES	Alcedinidae	1	0.54	15.7	0.132398	continental	Resident	0.333062	0.0023381	0.0102851	0.0286084	altricial	NA	Iwaniuk AN, unpublished data
Alcippe_nipalensis	PASSERIFORMES (PASSERIDA)	Timaliidae	5	0.93	15.8	0.672453	continental	Resident	0.429169	0.136202	0.0124931	0.117638	altricial	NA	Iwaniuk AN, Nelson JE (2003) Developmental differences are correlated with relative brain size in birds: a comparative analysis. Can J Zool 81: 1913-1928.
Alectoris_chukar	GALLIFORMES	Phasianidae	10	2.48	503.5	-0.287948	continental	Resident	0.0994951	0.0314502	0.0103228	0.15612	precocial	23.85	Iwaniuk AN, Nelson JE (2003) Developmental differences are correlated with relative brain size in birds: a comparative analysis. Can J Zool 81: 1913-1928.
Alectroenas_pulcherrima	COLUMBIFORMES	Columbidae	1	1.55	165	-0.132308	continental	Resident	0.452083	0.0303418	0.0132633	0.169333	altricial	NA	Iwaniuk AN, unpublished data
Alectura_lathami	GALLIFORMES	Megapodiidae	7	5.68	2340	-0.320816	continental	Resident	0.289828	0.0669473	0.0103481	0.150106	precocial	49.01	Iwaniuk AN, Nelson JE (2003) Developmental differences are correlated with relative brain size in birds: a comparative analysis. Can J Zool 81: 1913-1928.
Alethe_diademata	PASSERIFORMES (PASSERIDA)	Turdidae	3	1.04	31.2	0.402675	continental	Resident	0.466613	0.00317143	0.0134596	0.0033704	altricial	NA	Iwaniuk AN, Nelson JE (2003) Developmental differences are correlated with relative brain size in birds: a comparative analysis. Can J Zool 81: 1913-1928.
Alisterus_scapularis	PSITTACIFORMES	Psittacidae	16	4.48	232.5	0.736738	continental	Resident	0.294239	0.00975311	0.0139296	0.153911	altricial	55	Iwaniuk AN, Nelson JE (2003) Developmental differences are correlated with relative brain size in birds: a comparative analysis. Can J Zool 81: 1913-1928.
Alle_alle	CHARADRIIFORMES	Alcidae	10	2.1	171	0.151344	continental	Migrant	-0.155077	0.0480964	0.00721844	0.0125884	precocial	56.25	Iwaniuk AN, Nelson JE (2003) Developmental differences are correlated with relative brain size in birds: a comparative analysis. Can J Zool 81: 1913-1928.
Alophoixus_pallidus	PASSERIFORMES (PASSERIDA)	Pycnonotidae	3	1.24	47	0.348792	continental	Resident	0.427399	0.0965294	0.0115921	0.0928527	altricial	23.5	Iwaniuk AN, Nelson JE (2003) Developmental differences are correlated with relative brain size in birds: a comparative analysis. Can J Zool 81: 1913-1928.
Alopochen_aegyptiaca	ANSERIFORMES	Anatidae	9	6.93	1935.75	-0.0155492	continental	Resident	0.266804	0.00734608	0.00909446	0.132495	precocial	65.75	Iwaniuk AN, Nelson JE (2003) Developmental differences are correlated with relative brain size in birds: a comparative analysis. Can J Zool 81: 1913-1928.
Amadina_fasciata	PASSERIFORMES (PASSERIDA)	Estrildidae	8	0.59	15.4	0.231771	continental	Resident	0.21307	0.0358178	0.00878718	0.17491	altricial	36.5	Iwaniuk AN, Nelson JE (2003) Developmental differences are correlated with relative brain size in birds: a comparative analysis. Can J Zool 81: 1913-1928.
Amalocichla_incerta	PASSERIFORMES (PASSERIDA)	Petroicidae	1	1.1	26.5	0.550327	continental	Resident	0.44319	0.00821388	0.014326	0	altricial	NA	Iwaniuk AN, unpublished data
Amandava_amandava	PASSERIFORMES (PASSERIDA)	Estrildidae	10	0.38	9	0.0930458	continental	Resident	0.339601	0.103059	0.0100771	0.0578215	altricial	31.5	Iwaniuk AN, Nelson JE (2003) Developmental differences are correlated with relative brain size in birds: a comparative analysis. Can J Zool 81: 1913-1928.
Amaurolimnas_concolor	GRUIFORMES	Rallidae	7	1.73	133	0.0984632	continental	Resident	0.496236	0.0356271	0.0133316	0.176853	precocial	NA	Iwaniuk AN, Nelson JE (2003) Developmental differences are correlated with relative brain size in birds: a comparative analysis. Can J Zool 81: 1913-1928.
Amaurornis_flavirostra	GRUIFORMES	Rallidae	9	1.47	89.5	0.157741	continental	Resident	0.315957	0.00663873	0.00997966	0.138841	precocial	18	Iwaniuk AN, Nelson JE (2003) Developmental differences are correlated with relative brain size in birds: a comparative analysis. Can J Zool 81: 1913-1928.
Amaurornis_olivacea	GRUIFORMES	Rallidae	7	2.13	292	-0.134547	insular	Resident	0.48672	0.0513117	0.0132031	NA	precocial	NA	Iwaniuk AN, Nelson JE, James HF, Olson SL (2004) A comparative test of the correlated evolution of flightlessness and relative brain size in birds. J Zool Lond 263: 317-327.
Amaurornis_phoenicurus	GRUIFORMES	Rallidae	10	2.34	212.5	0.137709	continental	Resident	0.347836	0.119263	0.0103322	0.0694298	precocial	21	Iwaniuk AN, Nelson JE (2003) Developmental differences are correlated with relative brain size in birds: a comparative analysis. Can J Zool 81: 1913-1928.
Amazilia_tzacatl	APODIFORMES	Trochilidae	4	0.22	5.28	-0.154427	continental	Resident	0.488308	0.0462519	0.0130996	0.122979	altricial	37.3	Iwaniuk AN, Nelson JE (2003) Developmental differences are correlated with relative brain size in birds: a comparative analysis. Can J Zool 81: 1913-1928.
Amazona_aestiva	PSITTACIFORMES	Psittacidae	4	8.24	400	1.04184	continental	Migrant	0.345995	0.0949032	0.0127333	0.135864	altricial	92.25	Iwaniuk AN, Nelson JE (2003) Developmental differences are correlated with relative brain size in birds: a comparative analysis. Can J Zool 81: 1913-1928.
Amazona_albifrons	PSITTACIFORMES	Psittacidae	7	5.28	206	0.968905	continental	Resident	0.436241	0.149934	0.0125083	0.135864	altricial	NA	Iwaniuk AN, Nelson JE (2003) Developmental differences are correlated with relative brain size in birds: a comparative analysis. Can J Zool 81: 1913-1928.
Amazona_amazonica	PSITTACIFORMES	Psittacidae	11	8.29	370	1.09161	continental	Migrant	0.442739	0.0101702	0.0124866	NA	altricial	81	Iwaniuk AN, Nelson JE (2003) Developmental differences are correlated with relative brain size in birds: a comparative analysis. Can J Zool 81: 1913-1928.
Amazona_auropalliata	PSITTACIFORMES	Psittacidae	5	9.57	433	1.14702	continental	Resident	0.425044	0.148389	0.0113751	0.169333	altricial	89	Iwaniuk AN, Nelson JE (2003) Developmental differences are correlated with relative brain size in birds: a comparative analysis. Can J Zool 81: 1913-1928.
Amazona_autumnalis	PSITTACIFORMES	Psittacidae	5	8.13	416	1.00641	continental	Resident	0.488318	0.0489895	0.0131345	0.135864	altricial	82	Iwaniuk AN, Nelson JE (2003) Developmental differences are correlated with relative brain size in birds: a comparative analysis. Can J Zool 81: 1913-1928.
Amazona_farinosa	PSITTACIFORMES	Psittacidae	10	10.14	626	0.998159	continental	Resident	0.486465	0.0240759	0.013145	0.162484	altricial	89	Iwaniuk AN, Nelson JE (2003) Developmental differences are correlated with relative brain size in birds: a comparative analysis. Can J Zool 81: 1913-1928.
Amazona_leucocephala	PSITTACIFORMES	Psittacidae	8	5.63	235.5	0.958035	continental	Resident	0.388632	0.0930293	0.012754	0.162484	altricial	83	Iwaniuk AN, Nelson JE (2003) Developmental differences are correlated with relative brain size in birds: a comparative analysis. Can J Zool 81: 1913-1928.
Amazona_ochrocephala	PSITTACIFORMES	Psittacidae	7	8.64	440	1.0358	continental	Resident	0.480788	0.0329957	0.0131425	0.135864	altricial	88.5	Iwaniuk AN, Nelson JE (2003) Developmental differences are correlated with relative brain size in birds: a comparative analysis. Can J Zool 81: 1913-1928.
Amazona_oratrix	PSITTACIFORMES	Psittacidae	7	8.62	517	0.94304	continental	Resident	0.437479	0.0966141	0.0126902	0.135864	altricial	89	Iwaniuk AN, Nelson JE (2003) Developmental differences are correlated with relative brain size in birds: a comparative analysis. Can J Zool 81: 1913-1928.
Amazona_ventralis	PSITTACIFORMES	Psittacidae	5	5.97	214	1.07036	continental	Resident	0.440407	0.0432412	0.0120721	0.169333	altricial	84	Iwaniuk AN, Nelson JE (2003) Developmental differences are correlated with relative brain size in birds: a comparative analysis. Can J Zool 81: 1913-1928.
Amazona_versicolor	PSITTACIFORMES	Psittacidae	1	9.6	676	0.900341	insular	Resident	0.52032	0.00684288	0.0189046	0.169333	altricial	109	Iwaniuk AN, Dean KM, Nelson JE (2005) Interspecific allometry of the brain and brain regions in parrots (Psittaciformes): comparisons with other birds and primates. Brain Behav Evol 65: 40-59.
Amazona_vinacea	PSITTACIFORMES	Psittacidae	3	7.46	315.53	1.07542	continental	Resident	0.411414	0.0694452	0.0100585	0.0237795	altricial	93.5	Iwaniuk AN, Nelson JE (2003) Developmental differences are correlated with relative brain size in birds: a comparative analysis. Can J Zool 81: 1913-1928.
Amazona_viridigenalis	PSITTACIFORMES	Psittacidae	6	6.89	316	0.995106	continental	Resident	0.439106	0.157856	0.0148776	0.135864	altricial	80	Iwaniuk AN, Nelson JE (2003) Developmental differences are correlated with relative brain size in birds: a comparative analysis. Can J Zool 81: 1913-1928.
Amazona_vittata	PSITTACIFORMES	Psittacidae	2	5.73	275	0.888684	continental	Resident	0.56321	0.00397115	0.0122125	0.169333	altricial	89	Iwaniuk AN, Dean KM, Nelson JE (2005) Interspecific allometry of the brain and brain regions in parrots (Psittaciformes): comparisons with other birds and primates. Brain Behav Evol 65: 40-59.
Amazonetta_brasiliensis	ANSERIFORMES	Anatidae	3	3.9	590	0.0758624	continental	Resident	0.381466	0.0654595	0.0123645	NA	precocial	NA	Iwaniuk AN, Nelson JE (2003) Developmental differences are correlated with relative brain size in birds: a comparative analysis. Can J Zool 81: 1913-1928.
Amblycercus_holosericeus	PASSERIFORMES (PASSERIDA)	Icteridae	7	2.21	66.92	0.728516	continental	Resident	0.474307	0.0529523	0.0131697	0.0637791	altricial	NA	Iwaniuk AN, Nelson JE (2003) Developmental differences are correlated with relative brain size in birds: a comparative analysis. Can J Zool 81: 1913-1928.
Amblyornis_macgregoriae	PASSERIFORMES (CLIMACTERIDA)	Ptilonorhynchidae	2	3.58	123.5	0.867264	continental	Resident	0.425261	0.00919793	0.0141092	0.0634642	altricial	NA	Iwaniuk AN, Nelson JE (2003) Developmental differences are correlated with relative brain size in birds: a comparative analysis. Can J Zool 81: 1913-1928.
Amblyornis_subalaris	PASSERIFORMES (CLIMACTERIDA)	Ptilonorhynchidae	1	3.55	109	0.928888	continental	Resident	0.469487	0.0104621	0.0146302	0.0712594	altricial	NA	Fristoe, T. S., A. N. Iwaniuk, and C. A. Botero. 2017. Big brains stabilize populations and facilitate colonization of variable habitats in birds. Nat. Ecol. Evol. 1–10. Springer US.
Amblyramphus_holosericeus	PASSERIFORMES (PASSERIDA)	Icteridae	2	2.33	69	0.764227	continental	Resident	0.363126	0.0345739	0.0125227	0.00906263	altricial	NA	Iwaniuk AN, Nelson JE (2003) Developmental differences are correlated with relative brain size in birds: a comparative analysis. Can J Zool 81: 1913-1928.
Ammodramus_savannarum	PASSERIFORMES (PASSERIDA)	Emberizidae	7	0.65	17.45	0.258537	continental	Migrant	0.282305	0.0485439	0.0112522	0.17491	altricial	20.5	Iwaniuk AN, Nelson JE (2003) Developmental differences are correlated with relative brain size in birds: a comparative analysis. Can J Zool 81: 1913-1928.
Amphispiza_bilineata	PASSERIFORMES (PASSERIDA)	Emberizidae	7	0.68	13.79	0.435666	continental	Migrant	0.17193	0.0424973	0.00873151	0.17491	altricial	21.5	Iwaniuk AN, Nelson JE (2003) Developmental differences are correlated with relative brain size in birds: a comparative analysis. Can J Zool 81: 1913-1928.
Amytornis_goyderi	PASSERIFORMES (MELIPHAGIDA)	Maluridae	2	0.78	16.7	0.465495	continental	Resident	0.116791	0.0111694	0.00787729	0.17491	altricial	NA	Iwaniuk AN, Nelson JE (2003) Developmental differences are correlated with relative brain size in birds: a comparative analysis. Can J Zool 81: 1913-1928.
Anas_acuta	ANSERIFORMES	Anatidae	10	4.72	946.5	0.00163623	continental	Migrant	0.176866	0.101978	0.0151254	0.110208	precocial	43.8	Iwaniuk AN, Nelson JE (2003) Developmental differences are correlated with relative brain size in birds: a comparative analysis. Can J Zool 81: 1913-1928.
Anas_americana	ANSERIFORMES	Anatidae	10	4.05	755.5	-0.0250577	continental	Migrant	0.198488	0.120199	0.0168188	0.0149482	precocial	46.8	Iwaniuk AN, Nelson JE (2003) Developmental differences are correlated with relative brain size in birds: a comparative analysis. Can J Zool 81: 1913-1928.
Anas_aucklandica	ANSERIFORMES	Anatidae	1	4.4	465.5	0.329404	insular	Resident	-0.183597	0.029381	0.0125786	0.0637791	precocial	90.25	Iwaniuk AN, Nelson JE, James HF, Olson SL (2004) A comparative test of the correlated evolution of flightlessness and relative brain size in birds. J Zool Lond 263: 317-327.
Anas_castanea	ANSERIFORMES	Anatidae	8	3.73	625	-0.001024	continental	Resident	0.204755	0.0179548	0.0112705	0	precocial	26.1	Iwaniuk AN, Nelson JE (2003) Developmental differences are correlated with relative brain size in birds: a comparative analysis. Can J Zool 81: 1913-1928.
Anas_clypeata	ANSERIFORMES	Anatidae	10	3.56	613	-0.0367997	continental	Migrant	0.19045	0.082958	0.0143834	0.14749	precocial	45.3	Iwaniuk AN, Nelson JE (2003) Developmental differences are correlated with relative brain size in birds: a comparative analysis. Can J Zool 81: 1913-1928.
Anas_crecca	ANSERIFORMES	Anatidae	10	2.7	343.83	0.0109524	continental	Migrant	0.183556	0.0713442	0.0154629	0.148432	precocial	39.05	Iwaniuk AN, Nelson JE (2003) Developmental differences are correlated with relative brain size in birds: a comparative analysis. Can J Zool 81: 1913-1928.
Anas_cyanoptera	ANSERIFORMES	Anatidae	10	3.26	418.83	0.0887732	continental	Migrant	0.215587	0.0597649	0.0109969	0.15612	precocial	47.55	Iwaniuk AN, Nelson JE (2003) Developmental differences are correlated with relative brain size in birds: a comparative analysis. Can J Zool 81: 1913-1928.
Anas_discors	ANSERIFORMES	Anatidae	10	2.93	360	0.0669309	continental	Migrant	0.274259	0.117097	0.0143358	0.158134	precocial	43.3	Iwaniuk AN, Nelson JE (2003) Developmental differences are correlated with relative brain size in birds: a comparative analysis. Can J Zool 81: 1913-1928.
Anas_eatoni	ANSERIFORMES	Anatidae	2	3.6	458	0.137843	insular	Resident	0.0151951	0.0252303	0.0102854	0.17491	precocial	NA	Iwaniuk AN, Nelson JE, James HF, Olson SL (2004) A comparative test of the correlated evolution of flightlessness and relative brain size in birds. J Zool Lond 263: 317-327.
Anas_flavirostris	ANSERIFORMES	Anatidae	4	3.56	429.5	0.162699	continental	Resident	0.190331	0.0334584	0.0101943	0.153911	precocial	24.1	Iwaniuk AN, Nelson JE (2003) Developmental differences are correlated with relative brain size in birds: a comparative analysis. Can J Zool 81: 1913-1928.
Anas_gracilis	ANSERIFORMES	Anatidae	10	3.52	481.5	0.0873093	continental	Resident	0.224119	0.014149	0.00997132	0.15612	precocial	28.1	Iwaniuk AN, Nelson JE (2003) Developmental differences are correlated with relative brain size in birds: a comparative analysis. Can J Zool 81: 1913-1928.
Anas_hottentota	ANSERIFORMES	Anatidae	5	3.01	280	0.234804	continental	Resident	0.256228	0.0677614	0.00940923	NA	precocial	26.1	Iwaniuk AN, Nelson JE (2003) Developmental differences are correlated with relative brain size in birds: a comparative analysis. Can J Zool 81: 1913-1928.
Anas_laysanensis	ANSERIFORMES	Anatidae	7	3.55	459.5	0.122023	insular	Resident	NA	NA	NA	0.137282	precocial	28.1	Iwaniuk AN, Nelson JE (2003) Developmental differences are correlated with relative brain size in birds: a comparative analysis. Can J Zool 81: 1913-1928.
Anas_platalea	ANSERIFORMES	Anatidae	3	3.5	465.5	0.100563	continental	Resident	0.214568	0.0498581	0.0116361	0.15612	precocial	25.1	Iwaniuk AN, Nelson JE (2003) Developmental differences are correlated with relative brain size in birds: a comparative analysis. Can J Zool 81: 1913-1928.
Anas_platyrhynchos	ANSERIFORMES	Anatidae	10	5.44	1110.47	0.0540097	continental	Migrant	0.193989	0.0743723	0.0151471	0.159069	precocial	82.5	Iwaniuk AN, Nelson JE (2003) Developmental differences are correlated with relative brain size in birds: a comparative analysis. Can J Zool 81: 1913-1928.
Anas_rhynchotis	ANSERIFORMES	Anatidae	8	3.54	667	-0.0897786	continental	Resident	0.198457	0.00532597	0.0105996	0.15612	precocial	24.35	Iwaniuk AN, Nelson JE (2003) Developmental differences are correlated with relative brain size in birds: a comparative analysis. Can J Zool 81: 1913-1928.
Anas_smithii	ANSERIFORMES	Anatidae	5	3.77	798.42	-0.127686	continental	Resident	0.176474	0.0623404	0.00793092	0.152378	precocial	55.55	Iwaniuk AN, Nelson JE (2003) Developmental differences are correlated with relative brain size in birds: a comparative analysis. Can J Zool 81: 1913-1928.
Anas_strepera	ANSERIFORMES	Anatidae	10	3.9	889.52	-0.154377	continental	Migrant	0.198478	0.013925	0.0138009	0.132495	precocial	51.6	Iwaniuk AN, Nelson JE (2003) Developmental differences are correlated with relative brain size in birds: a comparative analysis. Can J Zool 81: 1913-1928.
Anas_superciliosa	ANSERIFORMES	Anatidae	10	5.33	910	0.145233	continental	Resident	0.237555	0.0150419	0.0102149	0.155552	precocial	29.1	Iwaniuk AN, Nelson JE (2003) Developmental differences are correlated with relative brain size in birds: a comparative analysis. Can J Zool 81: 1913-1928.
Anas_versicolor	ANSERIFORMES	Anatidae	3	3.63	387.5	0.23988	continental	Migrant	0.228333	0.0446897	0.0121916	0.15612	precocial	25.6	Iwaniuk AN, Nelson JE (2003) Developmental differences are correlated with relative brain size in birds: a comparative analysis. Can J Zool 81: 1913-1928.
Anas_wyvilliana	ANSERIFORMES	Anatidae	9	4.54	614.5	0.204996	insular	Resident	0.350894	0.0297637	0.0144263	0.15612	precocial	28.1	Iwaniuk AN, Nelson JE (2003) Developmental differences are correlated with relative brain size in birds: a comparative analysis. Can J Zool 81: 1913-1928.
Anastomus_lamelligerus	CICONIIFORMES	Ciconiidae	3	10.28	1120	0.685639	continental	Resident	0.29257	0.0144015	0.00982256	NA	altricial	63.75	Iwaniuk AN, Nelson JE (2003) Developmental differences are correlated with relative brain size in birds: a comparative analysis. Can J Zool 81: 1913-1928.
Andigena_hypoglauca	PICIFORMES	Ramphastidae	3	4.65	314	0.605462	continental	Resident	0.372685	0.0166345	0.0105282	0	altricial	NA	Corfield JR et al. (2013) Brain size and morphology of the brood-parasitic and cerophagous honeyguides (Aves: Piciformes). Brain Behav Evol 81: 170-186.
Anhinga_melanogaster	SULIFORMES	Anhingidae	9	4.56	1523.25	-0.299693	continental	Resident	0.366106	0.0755765	0.0112747	0.0286084	altricial	70.5	Iwaniuk AN, Nelson JE (2003) Developmental differences are correlated with relative brain size in birds: a comparative analysis. Can J Zool 81: 1913-1928.
Anisognathus_somptuosus	PASSERIFORMES (PASSERIDA)	Thraupidae	5	1.49	42	0.595534	continental	Resident	0.40256	0.00677203	0.0114004	NA	altricial	NA	Iwaniuk AN, Nelson JE (2003) Developmental differences are correlated with relative brain size in birds: a comparative analysis. Can J Zool 81: 1913-1928.
Anodorhynchus_hyacinthinus	PSITTACIFORMES	Psittacidae	5	24.73	1500	1.39963	continental	Resident	0.408572	0.0477329	0.0114525	0.0235568	altricial	119	Iwaniuk AN, Nelson JE (2003) Developmental differences are correlated with relative brain size in birds: a comparative analysis. Can J Zool 81: 1913-1928.
Anorrhinus_galeritus	BUCEROTIFORMES	Bucerotidae	1	9.6	1190.5	0.582968	continental	Resident	0.505671	0.00153974	0.0144455	NA	altricial	NA	Fristoe, T. S., A. N. Iwaniuk, and C. A. Botero. 2017. Big brains stabilize populations and facilitate colonization of variable habitats in birds. Nat. Ecol. Evol. 1–10. Springer US.
Anous_minutus	CHARADRIIFORMES	Laridae	10	1.51	102.2	0.110174	continental	Migrant	NA	NA	NA	0.00468165	precocial	79.5	Franklin DC, Garnett ST, Luck GW, Gutierrez-Ibanez C, Iwaniuk AN (2014) Relative brain size in Australian birds. Emu 114: 160-170.
Anous_stolidus	CHARADRIIFORMES	Laridae	10	2.23	189	0.155282	continental	Migrant	0.236157	0.0499592	0.0105391	0.014162	precocial	53	Iwaniuk AN, Nelson JE (2003) Developmental differences are correlated with relative brain size in birds: a comparative analysis. Can J Zool 81: 1913-1928.
Anser_albifrons	ANSERIFORMES	Anatidae	8	9.09	2722.24	0.0645575	continental	Migrant	0.137052	0.217214	0.0162779	0.135864	precocial	48.05	Iwaniuk AN, Nelson JE (2003) Developmental differences are correlated with relative brain size in birds: a comparative analysis. Can J Zool 81: 1913-1928.
Anser_fabalis	ANSERIFORMES	Anatidae	3	10.65	2053.75	0.380967	continental	Migrant	0.168097	0.145723	0.0172476	0.110513	precocial	56.05	Iwaniuk AN, Nelson JE (2003) Developmental differences are correlated with relative brain size in birds: a comparative analysis. Can J Zool 81: 1913-1928.
Anseranas_semipalmata	ANSERIFORMES	Anseranatidae	9	8.8	2283.38	0.130721	continental	Migrant	0.279574	0.0264968	0.00944192	0.112581	precocial	74	Iwaniuk AN, Nelson JE (2003) Developmental differences are correlated with relative brain size in birds: a comparative analysis. Can J Zool 81: 1913-1928.
Anthochaera_carunculata	PASSERIFORMES (MELIPHAGIDA)	Meliphagidae	11	2.2	106.35	0.4642	continental	Resident	0.214258	0.0392356	0.0111056	0.118966	altricial	36	Iwaniuk AN, Nelson JE (2003) Developmental differences are correlated with relative brain size in birds: a comparative analysis. Can J Zool 81: 1913-1928.
Anthochaera_chrysoptera	PASSERIFORMES (MELIPHAGIDA)	Meliphagidae	8	1.7	68.35	0.454295	continental	Resident	0.322292	0.0492992	0.0147235	0.117257	altricial	28.5	Iwaniuk AN, Nelson JE (2003) Developmental differences are correlated with relative brain size in birds: a comparative analysis. Can J Zool 81: 1913-1928.
Anthracoceros_coronatus	BUCEROTIFORMES	Bucerotidae	6	7.98	808.5	0.615142	continental	Resident	0.317827	0.166843	0.008976	0.0823976	altricial	NA	Iwaniuk AN, Nelson JE (2003) Developmental differences are correlated with relative brain size in birds: a comparative analysis. Can J Zool 81: 1913-1928.
Anthracoceros_malayanus	BUCEROTIFORMES	Bucerotidae	1	11.25	1050	0.811999	continental	Resident	0.504856	0.00136598	0.0143214	NA	altricial	NA	Iwaniuk AN, unpublished data
Anthracothorax_dominicus	APODIFORMES	Trochilidae	4	0.23	6.4	-0.217857	continental	Resident	0.437704	0.0691512	0.0122284	0.122979	altricial	NA	Iwaniuk AN, Nelson JE (2003) Developmental differences are correlated with relative brain size in birds: a comparative analysis. Can J Zool 81: 1913-1928.
Anthreptes_malacensis	PASSERIFORMES (PASSERIDA)	Nectariniidae	6	0.58	12.43	0.334829	continental	Resident	0.468728	0.00844071	0.0135597	0.122979	altricial	NA	Iwaniuk AN, Nelson JE (2003) Developmental differences are correlated with relative brain size in birds: a comparative analysis. Can J Zool 81: 1913-1928.
Anthus_novaeseelandiae	PASSERIFORMES (PASSERIDA)	Motacillidae	8	0.84	27.87	0.252396	continental	Resident	0.182037	0.00654536	0.00974244	0.0578215	altricial	29	Iwaniuk AN, Nelson JE (2003) Developmental differences are correlated with relative brain size in birds: a comparative analysis. Can J Zool 81: 1913-1928.
Anthus_trivialis	PASSERIFORMES (PASSERIDA)	Motacillidae	9	0.6	23.4	0.0139592	continental	Migrant	0.247545	0.0973051	0.0148728	0.0408187	altricial	25.25	Iwaniuk AN, Nelson JE (2003) Developmental differences are correlated with relative brain size in birds: a comparative analysis. Can J Zool 81: 1913-1928.
Anumbius_annumbi	PASSERIFORMES (SUBOSCINES)	Furnariidae	3	1.18	41.5	0.368988	continental	Resident	0.318497	0.0560534	0.0118705	0.0578215	altricial	38	Iwaniuk AN, Nelson JE (2003) Developmental differences are correlated with relative brain size in birds: a comparative analysis. Can J Zool 81: 1913-1928.
Apalis_binotata	PASSERIFORMES (PASSERIDA)	Cisticolidae	1	0.42	8.2	0.245334	continental	Resident	0.455976	0.0311308	0.0146467	0	altricial	NA	Fristoe, T. S., A. N. Iwaniuk, and C. A. Botero. 2017. Big brains stabilize populations and facilitate colonization of variable habitats in birds. Nat. Ecol. Evol. 1–10. Springer US.
Apalis_thoracica	PASSERIFORMES (PASSERIDA)	Cisticolidae	1	0.51	11.75	0.237762	continental	Resident	0.250514	0.111134	0.00966632	0.162008	altricial	31	Fristoe, T. S., A. N. Iwaniuk, and C. A. Botero. 2017. Big brains stabilize populations and facilitate colonization of variable habitats in birds. Nat. Ecol. Evol. 1–10. Springer US.
Apaloderma_narina	TROGONIFORMES	Trogonidae	3	1.52	67.75	0.347322	continental	Resident	0.363053	0.0303013	0.0110378	0.0033704	altricial	NA	Fristoe, T. S., A. N. Iwaniuk, and C. A. Botero. 2017. Big brains stabilize populations and facilitate colonization of variable habitats in birds. Nat. Ecol. Evol. 1–10. Springer US.
Aphelocephala_leucopsis	PASSERIFORMES (MELIPHAGIDA)	Acanthizidae	9	0.54	12.35	0.266991	continental	Resident	0.156345	0.0105097	0.00912819	0.14749	altricial	NA	Iwaniuk AN, Nelson JE (2003) Developmental differences are correlated with relative brain size in birds: a comparative analysis. Can J Zool 81: 1913-1928.
Aphelocephala_nigricincta	PASSERIFORMES (MELIPHAGIDA)	Acanthizidae	5	0.47	10.4	0.224527	continental	Resident	0.115304	0.0142691	0.00663003	0.17491	altricial	NA	Iwaniuk AN, Nelson JE (2003) Developmental differences are correlated with relative brain size in birds: a comparative analysis. Can J Zool 81: 1913-1928.
Aphelocoma_coerulescens	PASSERIFORMES (CORVIDA)	Corvidae	10	2.85	77.15	0.903068	continental	Resident	0.333989	0.00960853	0.00844402	0.138087	altricial	35.4	Iwaniuk AN, Nelson JE (2003) Developmental differences are correlated with relative brain size in birds: a comparative analysis. Can J Zool 81: 1913-1928.
Aphelocoma_ultramarina	PASSERIFORMES (CORVIDA)	Corvidae	10	3.61	131	0.842547	continental	Resident	0.229157	0.0957212	0.00843129	0.176053	altricial	43.5	Iwaniuk AN, Nelson JE (2003) Developmental differences are correlated with relative brain size in birds: a comparative analysis. Can J Zool 81: 1913-1928.
Aphrastura_spinicauda	PASSERIFORMES (SUBOSCINES)	Furnariidae	10	0.81	11.46	0.7144	continental	Resident	0.136541	0.0664737	0.0203781	0	altricial	NA	Iwaniuk AN, Nelson JE (2003) Developmental differences are correlated with relative brain size in birds: a comparative analysis. Can J Zool 81: 1913-1928.
Aplonis_metallica	PASSERIFORMES (PASSERIDA)	Sturnidae	10	1.58	56.5	0.487867	continental	Resident	0.471163	0.0148056	0.0134646	0.101598	altricial	NA	Iwaniuk AN, Nelson JE (2003) Developmental differences are correlated with relative brain size in birds: a comparative analysis. Can J Zool 81: 1913-1928.
Aprosmictus_erythropterus	PSITTACIFORMES	Psittacidae	9	3.85	136	0.885906	continental	Resident	0.214412	0.0511394	0.00941671	0.214732	altricial	55	Iwaniuk AN, Nelson JE (2003) Developmental differences are correlated with relative brain size in birds: a comparative analysis. Can J Zool 81: 1913-1928.
Aptenodytes_forsteri	SPHENISCIFORMES	Spheniscidae	7	46.19	33850	0.276674	continental	Migrant	NA	NA	NA	0.0125884	altricial	230.5	Iwaniuk AN, Nelson JE (2003) Developmental differences are correlated with relative brain size in birds: a comparative analysis. Can J Zool 81: 1913-1928.
Aptenodytes_patagonicus	SPHENISCIFORMES	Spheniscidae	5	27.9	11751	0.365857	continental	Migrant	0.0527331	0.135376	0.00674131	0.00468165	altricial	382.5	Iwaniuk AN, Nelson JE (2003) Developmental differences are correlated with relative brain size in birds: a comparative analysis. Can J Zool 81: 1913-1928.
Apteryx_owenii	APTERYGIFORMES	Apterygidae	3	7.3	1243	0.284879	insular	Resident	NA	NA	NA	0.14749	precocial	NA	Iwaniuk AN, Wylie DRW (2006) The evolution of stereopsis and the Wulst in caprimulgiform birds: a comparative analysis. J Comp Physiol A 192: 1313-1326.
Apus_apus	APODIFORMES	Apodidae	6	0.67	37.6	-0.141659	continental	Migrant	0.26662	0.18506	0.0129021	0	altricial	62.1	Iwaniuk AN, Nelson JE (2003) Developmental differences are correlated with relative brain size in birds: a comparative analysis. Can J Zool 81: 1913-1928.
Apus_pallidus	APODIFORMES	Apodidae	10	0.72	41.9	-0.13041	continental	Migrant	0.185479	0.0932428	0.00569021	0	altricial	67.8	Iwaniuk AN, Nelson JE (2003) Developmental differences are correlated with relative brain size in birds: a comparative analysis. Can J Zool 81: 1913-1928.
Aquila_audax	ACCIPITRIFORMES	Accipitridae	7	16.24	3466	0.509402	continental	Resident	0.174412	0.014212	0.00876785	0.00607673	altricial	118.2	Iwaniuk AN, Nelson JE (2003) Developmental differences are correlated with relative brain size in birds: a comparative analysis. Can J Zool 81: 1913-1928.
Aquila_chrysaetos	ACCIPITRIFORMES	Accipitridae	33	17.19	3996.19	0.486429	continental	Migrant	0.113055	0.105303	0.0177215	0.00467913	altricial	117	Iwaniuk AN, Nelson JE (2003) Developmental differences are correlated with relative brain size in birds: a comparative analysis. Can J Zool 81: 1913-1928.
Aquila_fasciatus	ACCIPITRIFORMES	Accipitridae	3	10.5	2000	0.381655	continental	Resident	0.227787	0.0644848	0.00772129	0.00163104	altricial	102.25	Iwaniuk AN, Nelson JE (2003) Developmental differences are correlated with relative brain size in birds: a comparative analysis. Can J Zool 81: 1913-1928.
Aquila_rapax	ACCIPITRIFORMES	Accipitridae	3	13.31	1940	0.635877	continental	Resident	0.234136	0.0230246	0.00845904	0.0204644	altricial	125.25	Iwaniuk AN, Nelson JE (2003) Developmental differences are correlated with relative brain size in birds: a comparative analysis. Can J Zool 81: 1913-1928.
Ara_ambiguus	PSITTACIFORMES	Psittacidae	1	17.5	1347.5	1.11394	continental	Resident	0.538124	0.00565306	0.0141326	NA	altricial	NA	Iwaniuk AN, Dean KM, Nelson JE (2005) Interspecific allometry of the brain and brain regions in parrots (Psittaciformes): comparisons with other birds and primates. Brain Behav Evol 65: 40-59.
Ara_ararauna	PSITTACIFORMES	Psittacidae	10	18.08	1125	1.24775	continental	Resident	0.457588	0.00026528	0.0126319	0.166032	altricial	116	Iwaniuk AN, Nelson JE (2003) Developmental differences are correlated with relative brain size in birds: a comparative analysis. Can J Zool 81: 1913-1928.
Ara_chloropterus	PSITTACIFORMES	Psittacidae	4	20.88	1185	1.36259	continental	Resident	0.459849	0.00284926	0.0129925	0.100072	altricial	120.5	Iwaniuk AN, Nelson JE (2003) Developmental differences are correlated with relative brain size in birds: a comparative analysis. Can J Zool 81: 1913-1928.
Ara_macao	PSITTACIFORMES	Psittacidae	13	17.93	1015	1.29712	continental	Resident	0.481267	0.0246017	0.0129976	0.135864	altricial	110	Iwaniuk AN, Nelson JE (2003) Developmental differences are correlated with relative brain size in birds: a comparative analysis. Can J Zool 81: 1913-1928.
Ara_militaris	PSITTACIFORMES	Psittacidae	4	18.83	1134	1.28392	continental	Resident	0.454116	0.00174029	0.0136544	0.135864	altricial	110	Iwaniuk AN, Nelson JE (2003) Developmental differences are correlated with relative brain size in birds: a comparative analysis. Can J Zool 81: 1913-1928.
Ara_severus	PSITTACIFORMES	Psittacidae	1	10.05	343	1.32663	continental	Resident	0.481236	0.0161546	0.0126864	NA	altricial	NA	Iwaniuk AN, Dean KM, Nelson JE (2005) Interspecific allometry of the brain and brain regions in parrots (Psittaciformes): comparisons with other birds and primates. Brain Behav Evol 65: 40-59.
Arachnothera_longirostra	PASSERIFORMES (PASSERIDA)	Nectariniidae	6	0.52	12.55	0.220242	continental	Resident	0.451494	0.057736	0.0127869	0.122979	altricial	NA	Iwaniuk AN, Nelson JE (2003) Developmental differences are correlated with relative brain size in birds: a comparative analysis. Can J Zool 81: 1913-1928.
Aramides_cajanea	GRUIFORMES	Rallidae	9	3.99	400.38	0.316102	continental	Resident	0.427252	0.0223453	0.0128502	0.176853	precocial	25.5	Iwaniuk AN, Nelson JE (2003) Developmental differences are correlated with relative brain size in birds: a comparative analysis. Can J Zool 81: 1913-1928.
Aramides_ypecaha	GRUIFORMES	Rallidae	3	4.9	687.5	0.218354	continental	Resident	0.339274	0.081943	0.0118846	NA	precocial	27.5	Iwaniuk AN, Nelson JE (2003) Developmental differences are correlated with relative brain size in birds: a comparative analysis. Can J Zool 81: 1913-1928.
Aramus_guarauna	GRUIFORMES	Aramidae	4	6.62	1080	0.265929	continental	Resident	0.407781	0.0341696	0.0126331	0.0101955	precocial	76	Iwaniuk AN, Nelson JE (2003) Developmental differences are correlated with relative brain size in birds: a comparative analysis. Can J Zool 81: 1913-1928.
Aratinga_acuticaudata	PSITTACIFORMES	Psittacidae	1	5.25	173	1.06111	continental	Resident	0.333545	0.0636857	0.0136842	NA	altricial	NA	Iwaniuk AN, Dean KM, Nelson JE (2005) Interspecific allometry of the brain and brain regions in parrots (Psittaciformes): comparisons with other birds and primates. Brain Behav Evol 65: 40-59.
Aratinga_aurea	PSITTACIFORMES	Psittacidae	4	3.23	84.65	0.976204	continental	Resident	0.380141	0.0843777	0.0125849	0.132495	altricial	71	Iwaniuk AN, Nelson JE (2003) Developmental differences are correlated with relative brain size in birds: a comparative analysis. Can J Zool 81: 1913-1928.
Aratinga_canicularis	PSITTACIFORMES	Psittacidae	3	3.26	85	0.983135	continental	Resident	0.394125	0.211598	0.0104849	0.169333	altricial	72	Iwaniuk AN, Nelson JE (2003) Developmental differences are correlated with relative brain size in birds: a comparative analysis. Can J Zool 81: 1913-1928.
Aratinga_chloroptera	PSITTACIFORMES	Psittacidae	2	5.45	146	1.19366	continental	Resident	0.399353	0.0746121	0.0111339	0.169333	altricial	NA	Iwaniuk AN, Dean KM, Nelson JE (2005) Interspecific allometry of the brain and brain regions in parrots (Psittaciformes): comparisons with other birds and primates. Brain Behav Evol 65: 40-59.
Aratinga_finschi	PSITTACIFORMES	Psittacidae	4	5.28	236	0.892662	continental	Resident	0.523755	0.0726947	0.0134115	0.0237795	altricial	73	Iwaniuk AN, Nelson JE (2003) Developmental differences are correlated with relative brain size in birds: a comparative analysis. Can J Zool 81: 1913-1928.
Aratinga_holochlora	PSITTACIFORMES	Psittacidae	3	5.23	173	1.0573	continental	Resident	0.37439	0.123882	0.0137569	0.169333	altricial	73	Iwaniuk AN, Nelson JE (2003) Developmental differences are correlated with relative brain size in birds: a comparative analysis. Can J Zool 81: 1913-1928.
Aratinga_jandaya	PSITTACIFORMES	Psittacidae	1	3.8	89.4	1.10811	continental	Resident	0.374976	0.126163	0.0128982	NA	altricial	NA	Iwaniuk AN, Dean KM, Nelson JE (2005) Interspecific allometry of the brain and brain regions in parrots (Psittaciformes): comparisons with other birds and primates. Brain Behav Evol 65: 40-59.
Aratinga_leucophthalma	PSITTACIFORMES	Psittacidae	4	5.58	158	1.17294	continental	Resident	0.43075	0.0273323	0.0122879	0.153911	altricial	82	Iwaniuk AN, Nelson JE (2003) Developmental differences are correlated with relative brain size in birds: a comparative analysis. Can J Zool 81: 1913-1928.
Aratinga_nana	PSITTACIFORMES	Psittacidae	10	4.01	76.9	1.24636	continental	Resident	0.480166	0.0941142	0.0140105	0.135864	altricial	73	Iwaniuk AN, Nelson JE (2003) Developmental differences are correlated with relative brain size in birds: a comparative analysis. Can J Zool 81: 1913-1928.
Aratinga_pertinax	PSITTACIFORMES	Psittacidae	5	3.49	84	1.05795	continental	Resident	0.431222	0.04147	0.0129135	0.135864	altricial	65	Iwaniuk AN, Nelson JE (2003) Developmental differences are correlated with relative brain size in birds: a comparative analysis. Can J Zool 81: 1913-1928.
Aratinga_solstitialis	PSITTACIFORMES	Psittacidae	2	4.55	120.5	1.12082	continental	Resident	0.467416	0.0515006	0.0134777	0	altricial	83.5	Iwaniuk AN, Dean KM, Nelson JE (2005) Interspecific allometry of the brain and brain regions in parrots (Psittaciformes): comparisons with other birds and primates. Brain Behav Evol 65: 40-59.
Aratinga_weddellii	PSITTACIFORMES	Psittacidae	4	4.01	108	1.0559	continental	Resident	0.499132	0.023141	0.0131666	0.0237795	altricial	73	Iwaniuk AN, Nelson JE (2003) Developmental differences are correlated with relative brain size in birds: a comparative analysis. Can J Zool 81: 1913-1928.
Archilochus_colubris	APODIFORMES	Trochilidae	3	0.15	3.1	-0.238783	continental	Migrant	0.367112	0.0421932	0.0135535	NA	altricial	33.25	Iwaniuk AN, Nelson JE (2003) Developmental differences are correlated with relative brain size in birds: a comparative analysis. Can J Zool 81: 1913-1928.
Ardea_herodias	PELECANIFORMES	Ardeidae	10	8.88	2543.75	0.0792148	continental	Migrant	0.268848	0.120611	0.0147581	0.0191546	altricial	85.25	Iwaniuk AN, Nelson JE (2003) Developmental differences are correlated with relative brain size in birds: a comparative analysis. Can J Zool 81: 1913-1928.
Ardea_pacifica	PELECANIFORMES	Ardeidae	5	5.16	858.3	0.145619	continental	Migrant	0.180419	0.0185964	0.00903215	0.0238673	altricial	74	Iwaniuk AN, unpublished data + Sayol, F., J. Maspons, O. Lapiedra, A. N. Iwaniuk, T. Székely, and D. Sol. 2016. Environmental variation and the evolution of large brains in birds. Nat. Commun. 7:13971.
Ardea_sumatrana	PELECANIFORMES	Ardeidae	3	8.73	2024	0.190356	continental	Resident	0.406562	0.0313648	0.0115922	NA	altricial	NA	Iwaniuk AN, Nelson JE (2003) Developmental differences are correlated with relative brain size in birds: a comparative analysis. Can J Zool 81: 1913-1928.
Ardeotis_australis	OTIDIFORMES	Otididae	9	11.65	4450	0.0370871	continental	Resident	0.161901	0.0249746	0.00794306	0.132466	precocial	NA	Iwaniuk AN, Nelson JE (2003) Developmental differences are correlated with relative brain size in birds: a comparative analysis. Can J Zool 81: 1913-1928.
Arenaria_interpres	CHARADRIIFORMES	Scolopacidae	10	1.34	136	-0.169498	continental	Migrant	0.13009	0.394261	0.0126957	NA	precocial	31.95	Iwaniuk AN, Nelson JE (2003) Developmental differences are correlated with relative brain size in birds: a comparative analysis. Can J Zool 81: 1913-1928.
Arenaria_melanocephala	CHARADRIIFORMES	Scolopacidae	10	1.53	126.5	0.00370913	continental	Migrant	0.100856	0.0805334	0.0195487	NA	precocial	NA	Iwaniuk AN, unpublished data + Sayol, F., J. Maspons, O. Lapiedra, A. N. Iwaniuk, T. Székely, and D. Sol. 2016. Environmental variation and the evolution of large brains in birds. Nat. Commun. 7:13971.
Argusianus_argus	GALLIFORMES	Phasianidae	6	5.68	1994	-0.231084	continental	Resident	0.505608	0.00109971	0.0144878	NA	precocial	24.6	Iwaniuk AN, Nelson JE (2003) Developmental differences are correlated with relative brain size in birds: a comparative analysis. Can J Zool 81: 1913-1928.
Arremon_aurantiirostris	PASSERIFORMES (PASSERIDA)	Emberizidae	10	1.08	34.5	0.384033	continental	Resident	0.512481	0.0252345	0.0131779	0.17491	altricial	27.5	Iwaniuk AN, Nelson JE (2003) Developmental differences are correlated with relative brain size in birds: a comparative analysis. Can J Zool 81: 1913-1928.
Arremon_brunneinucha	PASSERIFORMES (PASSERIDA)	Emberizidae	5	1.54	41.5	0.635256	continental	Resident	0.4286	0.038416	0.0119057	0.17491	altricial	27.5	Iwaniuk AN, Nelson JE (2003) Developmental differences are correlated with relative brain size in birds: a comparative analysis. Can J Zool 81: 1913-1928.
Arremonops_conirostris	PASSERIFORMES (PASSERIDA)	Emberizidae	7	1.29	39.75	0.482277	continental	Resident	0.449253	0.0325136	0.0124026	0.185111	altricial	25.25	Iwaniuk AN, Nelson JE (2003) Developmental differences are correlated with relative brain size in birds: a comparative analysis. Can J Zool 81: 1913-1928.
Arses_telescophthalmus	PASSERIFORMES (CORVIDA)	Monarchidae	1	0.62	14	0.334817	continental	Resident	0.470242	0.0110022	0.0133987	0	altricial	NA	Sayol, F., J. Maspons, O. Lapiedra, A. N. Iwaniuk, T. Székely, and D. Sol. 2016. Environmental variation and the evolution of large brains in birds. Nat. Commun. 7:13971.
Artamus_cinereus	PASSERIFORMES (CORVIDA)	Artamidae	8	0.92	35.6	0.206089	continental	Resident	0.169284	0.0168631	0.00852802	0	altricial	30.5	Iwaniuk AN, Nelson JE (2003) Developmental differences are correlated with relative brain size in birds: a comparative analysis. Can J Zool 81: 1913-1928.
Artamus_cyanopterus	PASSERIFORMES (CORVIDA)	Artamidae	8	1	35.5	0.291048	continental	Resident	0.197078	0.006713	0.0107384	0.196492	altricial	32.7	Iwaniuk AN, Nelson JE (2003) Developmental differences are correlated with relative brain size in birds: a comparative analysis. Can J Zool 81: 1913-1928.
Artamus_leucorynchus	PASSERIFORMES (CORVIDA)	Artamidae	6	1.08	41.7	0.277739	continental	Resident	0.29346	0.0182395	0.0111584	0	altricial	32.5	Iwaniuk AN, Nelson JE (2003) Developmental differences are correlated with relative brain size in birds: a comparative analysis. Can J Zool 81: 1913-1928.
Artamus_maximus	PASSERIFORMES (CORVIDA)	Artamidae	1	1.65	66	0.444062	continental	Resident	0.454692	0.00720597	0.0146547	0	altricial	NA	Sayol, F., J. Maspons, O. Lapiedra, A. N. Iwaniuk, T. Székely, and D. Sol. 2016. Environmental variation and the evolution of large brains in birds. Nat. Commun. 7:13971.
Artamus_minor	PASSERIFORMES (CORVIDA)	Artamidae	2	0.52	15	0.120235	continental	Resident	0.162281	0.026991	0.00818467	0.0406541	altricial	34	Sayol, F., J. Maspons, O. Lapiedra, A. N. Iwaniuk, T. Székely, and D. Sol. 2016. Environmental variation and the evolution of large brains in birds. Nat. Commun. 7:13971.
Artamus_personatus	PASSERIFORMES (CORVIDA)	Artamidae	4	1.03	34.6	0.335007	continental	Resident	0.17195	0.0147725	0.0087551	0.109314	altricial	28	Iwaniuk AN, Nelson JE (2003) Developmental differences are correlated with relative brain size in birds: a comparative analysis. Can J Zool 81: 1913-1928.
Artamus_superciliosus	PASSERIFORMES (CORVIDA)	Artamidae	9	1.04	35.5	0.330268	continental	Resident	0.169244	0.0159666	0.0086955	0.109314	altricial	26.15	Iwaniuk AN, Nelson JE (2003) Developmental differences are correlated with relative brain size in birds: a comparative analysis. Can J Zool 81: 1913-1928.
Ashbyia_lovensis	PASSERIFORMES (MELIPHAGIDA)	Meliphagidae	2	0.67	17.5	0.287238	continental	Migrant	0.116694	0.0158676	0.00811002	0.155476	altricial	35.5	Iwaniuk AN, Nelson JE (2003) Developmental differences are correlated with relative brain size in birds: a comparative analysis. Can J Zool 81: 1913-1928.
Asio_capensis	STRIGIFORMES	Strigidae	5	5.98	310	0.864205	continental	Resident	0.299255	0.0667865	0.0100876	NA	altricial	43.75	Iwaniuk AN, Nelson JE (2003) Developmental differences are correlated with relative brain size in birds: a comparative analysis. Can J Zool 81: 1913-1928.
Asio_flammeus	STRIGIFORMES	Strigidae	37	5.3	338.25	0.694583	continental	Migrant	0.191489	0.0697636	0.015632	0	altricial	45.95	Iwaniuk AN, Nelson JE (2003) Developmental differences are correlated with relative brain size in birds: a comparative analysis. Can J Zool 81: 1913-1928.
Asio_otus	STRIGIFORMES	Strigidae	12	5.31	209.68	0.964641	continental	Migrant	0.18226	0.0832669	0.0172999	0	altricial	54.75	Iwaniuk AN, Nelson JE (2003) Developmental differences are correlated with relative brain size in birds: a comparative analysis. Can J Zool 81: 1913-1928.
Athene_cunicularia	STRIGIFORMES	Strigidae	10	3.78	150	0.81261	continental	Migrant	0.258116	0.0499931	0.0108538	0.00798978	altricial	72	Iwaniuk AN, Nelson JE (2003) Developmental differences are correlated with relative brain size in birds: a comparative analysis. Can J Zool 81: 1913-1928.
Athene_noctua	STRIGIFORMES	Strigidae	5	3.7	169	0.724337	continental	Resident	0.138466	0.0344312	0.0123525	0.0690622	altricial	58.75	Iwaniuk AN, Nelson JE (2003) Developmental differences are correlated with relative brain size in birds: a comparative analysis. Can J Zool 81: 1913-1928.
Atrichornis_clamosus	PASSERIFORMES (MENURIDA)	Atrichornithidae	1	1.7	43.05	0.713538	continental	Resident	0.347333	0.0475443	0.0128056	0.0033704	altricial	61.5	Franklin DC, Garnett ST, Luck GW, Gutierrez-Ibanez C, Iwaniuk AN (2014) Relative brain size in Australian birds. Emu 114: 160-170.
Attila_spadiceus	PASSERIFORMES (SUBOSCINES)	Tyrannidae	6	1.18	33.2	0.494126	continental	Resident	0.484979	0.0394558	0.0131288	0.176853	altricial	36	Iwaniuk AN, Nelson JE (2003) Developmental differences are correlated with relative brain size in birds: a comparative analysis. Can J Zool 81: 1913-1928.
Aulacorhynchus_sulcatus	PICIFORMES	Ramphastidae	7	2.74	167	0.430638	continental	Resident	0.456574	0.08694	0.01404	NA	altricial	NA	Iwaniuk AN, Nelson JE (2003) Developmental differences are correlated with relative brain size in birds: a comparative analysis. Can J Zool 81: 1913-1928.
Auriparus_flaviceps	PASSERIFORMES (PASSERIDA)	Remizidae	5	0.44	6.8	0.396841	continental	Resident	0.188706	0.0410301	0.00988525	0.0581709	altricial	33.5	Iwaniuk AN, Nelson JE (2003) Developmental differences are correlated with relative brain size in birds: a comparative analysis. Can J Zool 81: 1913-1928.
Automolus_infuscatus	PASSERIFORMES (SUBOSCINES)	Furnariidae	6	1.13	33.1	0.452521	continental	Resident	0.490201	0.0236688	0.0131286	0.0033704	altricial	NA	Iwaniuk AN, Nelson JE (2003) Developmental differences are correlated with relative brain size in birds: a comparative analysis. Can J Zool 81: 1913-1928.
Automolus_ochrolaemus	PASSERIFORMES (SUBOSCINES)	Furnariidae	6	1.14	40.2	0.35235	continental	Resident	0.491168	0.0257956	0.0132065	0.0033704	altricial	37.5	Iwaniuk AN, Nelson JE (2003) Developmental differences are correlated with relative brain size in birds: a comparative analysis. Can J Zool 81: 1913-1928.
Aviceda_subcristata	ACCIPITRIFORMES	Accipitridae	5	4.7	323	0.60031	continental	Resident	0.386032	0.037156	0.0121973	0.00798978	altricial	64.5	Iwaniuk AN, Nelson JE (2003) Developmental differences are correlated with relative brain size in birds: a comparative analysis. Can J Zool 81: 1913-1928.
Aythya_affinis	ANSERIFORMES	Anatidae	11	4.18	820	-0.0394061	continental	Migrant	0.201116	0.13158	0.0165743	0.132495	precocial	47.95	Iwaniuk AN, Nelson JE (2003) Developmental differences are correlated with relative brain size in birds: a comparative analysis. Can J Zool 81: 1913-1928.
Aythya_americana	ANSERIFORMES	Anatidae	10	5.46	1076.5	0.0751024	continental	Migrant	0.219559	0.0767342	0.0136364	0.132495	precocial	56.75	Iwaniuk AN, Nelson JE (2003) Developmental differences are correlated with relative brain size in birds: a comparative analysis. Can J Zool 81: 1913-1928.
Aythya_australis	ANSERIFORMES	Anatidae	5	4.89	870	0.0842822	continental	Resident	0.181034	0.0141683	0.00912562	0.170246	precocial	32	Iwaniuk AN, Nelson JE (2003) Developmental differences are correlated with relative brain size in birds: a comparative analysis. Can J Zool 81: 1913-1928.
Aythya_collaris	ANSERIFORMES	Anatidae	10	5.38	705	0.297711	continental	Migrant	0.219755	0.019767	0.0166604	0.0727329	precocial	53	Iwaniuk AN, Nelson JE (2003) Developmental differences are correlated with relative brain size in birds: a comparative analysis. Can J Zool 81: 1913-1928.
Aythya_valisineria	ANSERIFORMES	Anatidae	10	6.78	1203	0.229325	continental	Migrant	0.182566	0.101606	0.0163088	0.155552	precocial	59.75	Iwaniuk AN, Nelson JE (2003) Developmental differences are correlated with relative brain size in birds: a comparative analysis. Can J Zool 81: 1913-1928.
Babax_lanceolatus	PASSERIFORMES (PASSERIDA)	Timaliidae	2	2.48	68	0.834804	continental	Resident	0.343131	0.0854692	0.0123452	0.17491	altricial	NA	Iwaniuk AN, unpublished data
Baeolophus_bicolor	PASSERIFORMES (PASSERIDA)	Paridae	10	1.01	21.6	0.579623	continental	Resident	0.360811	0.0390584	0.0126853	0.155476	altricial	29.5	Iwaniuk AN, Nelson JE (2003) Developmental differences are correlated with relative brain size in birds: a comparative analysis. Can J Zool 81: 1913-1928.
Balaeniceps_rex	PELECANIFORMES	Balaenicipitidae	2	22.38	5984	0.52385	continental	Resident	0.311609	0.0273235	0.0113155	NA	precocial	130	Iwaniuk AN, Nelson JE (2003) Developmental differences are correlated with relative brain size in birds: a comparative analysis. Can J Zool 81: 1913-1928.
Balearica_pavonina	GRUIFORMES	Gruidae	4	12.88	3590	0.257888	continental	Resident	0.256633	0.149976	0.00938272	NA	precocial	62	Iwaniuk AN, Nelson JE (2003) Developmental differences are correlated with relative brain size in birds: a comparative analysis. Can J Zool 81: 1913-1928.
Bambusicola_thoracicus	GALLIFORMES	Phasianidae	6	1.78	270.25	-0.270647	continental	Resident	0.352624	0.0539913	0.0101296	0.15612	precocial	17.6	Iwaniuk AN, Nelson JE (2003) Developmental differences are correlated with relative brain size in birds: a comparative analysis. Can J Zool 81: 1913-1928.
Barnardius_zonarius	PSITTACIFORMES	Psittacidae	7	3.91	139.3	0.887925	continental	Resident	0.153273	6.31e-05	0.00874881	0.169333	altricial	55	Iwaniuk AN, Nelson JE (2003) Developmental differences are correlated with relative brain size in birds: a comparative analysis. Can J Zool 81: 1913-1928.
Bartramia_longicauda	CHARADRIIFORMES	Scolopacidae	12	1.3	161.07	-0.29468	continental	Migrant	0.308111	0.128511	0.0145208	0.155476	precocial	40.05	Iwaniuk AN, Nelson JE (2003) Developmental differences are correlated with relative brain size in birds: a comparative analysis. Can J Zool 81: 1913-1928.
Baryphthengus_ruficapillus	CORACIIFORMES	Momotidae	8	2.65	175	0.370999	continental	Resident	0.364205	0.0890164	0.0111145	0.064948	altricial	NA	Iwaniuk AN, Nelson JE (2003) Developmental differences are correlated with relative brain size in birds: a comparative analysis. Can J Zool 81: 1913-1928.
Basileuterus_culicivorus	PASSERIFORMES (PASSERIDA)	Parulidae	7	0.58	8.9	0.522169	continental	Resident	0.373639	0.0642505	0.0124873	0.0633417	altricial	NA	Iwaniuk AN, Nelson JE (2003) Developmental differences are correlated with relative brain size in birds: a comparative analysis. Can J Zool 81: 1913-1928.
Batis_capensis	PASSERIFORMES (CORVIDA)	Platysteiridae	3	0.68	11.6	0.532649	continental	Resident	0.255546	0.095445	0.00979728	0	altricial	35	Iwaniuk AN, Nelson JE (2003) Developmental differences are correlated with relative brain size in birds: a comparative analysis. Can J Zool 81: 1913-1928.
Bias_musicus	PASSERIFORMES (CORVIDA)	Platysteiridae	6	0.84	21.9	0.387584	continental	Resident	0.436591	0.0372908	0.0129624	0.0033704	altricial	NA	Iwaniuk AN, Nelson JE (2003) Developmental differences are correlated with relative brain size in birds: a comparative analysis. Can J Zool 81: 1913-1928.
Biziura_lobata	ANSERIFORMES	Anatidae	9	8.72	1974.5	0.203095	continental	Resident	0.285072	0.0678498	0.0149843	0.0682177	precocial	25	Iwaniuk AN, Nelson JE (2003) Developmental differences are correlated with relative brain size in birds: a comparative analysis. Can J Zool 81: 1913-1928.
Bolbopsittacus_lunulatus	PSITTACIFORMES	Psittacidae	2	2.65	67	0.909413	insular	Resident	0.494587	0.0467116	0.0131651	0.169333	altricial	NA	Iwaniuk AN, Dean KM, Nelson JE (2005) Interspecific allometry of the brain and brain regions in parrots (Psittaciformes): comparisons with other birds and primates. Brain Behav Evol 65: 40-59.
Bolborhynchus_lineola	PSITTACIFORMES	Psittacidae	2	2.08	56.2	0.765796	continental	Resident	0.422881	0.0439063	0.0116497	0.135864	altricial	54.75	Iwaniuk AN, Nelson JE (2003) Developmental differences are correlated with relative brain size in birds: a comparative analysis. Can J Zool 81: 1913-1928.
Bombycilla_cedrorum	PASSERIFORMES (PASSERIDA)	Bombycillidae	10	0.89	31.6	0.239777	continental	Migrant	0.231451	0.0643512	0.0180244	0.051629	altricial	29.05	Iwaniuk AN, Nelson JE (2003) Developmental differences are correlated with relative brain size in birds: a comparative analysis. Can J Zool 81: 1913-1928.
Bombycilla_garrulus	PASSERIFORMES (PASSERIDA)	Bombycillidae	6	1.16	57.65	0.167563	continental	Migrant	0.102067	0.0226659	0.0212624	0.0733646	altricial	29	Iwaniuk AN, Nelson JE (2003) Developmental differences are correlated with relative brain size in birds: a comparative analysis. Can J Zool 81: 1913-1928.
Bonasa_umbellus	GALLIFORMES	Phasianidae	10	2.46	545.83	-0.341315	continental	Resident	0.120566	0.172447	0.021121	0.0534297	precocial	23.6	Iwaniuk AN, Nelson JE (2003) Developmental differences are correlated with relative brain size in birds: a comparative analysis. Can J Zool 81: 1913-1928.
Bostrychia_hagedash	PELECANIFORMES	Threskiornithidae	4	10.18	1238	0.61969	continental	Resident	0.310216	0.0118967	0.0100875	0.00906263	precocial	62.5	Iwaniuk AN, Nelson JE (2003) Developmental differences are correlated with relative brain size in birds: a comparative analysis. Can J Zool 81: 1913-1928.
Botaurus_lentiginosus	PELECANIFORMES	Ardeidae	8	4.52	706	0.122739	continental	Migrant	0.238806	0.0122594	0.0140191	0.0238673	altricial	36.5	Iwaniuk AN, Nelson JE (2003) Developmental differences are correlated with relative brain size in birds: a comparative analysis. Can J Zool 81: 1913-1928.
Botaurus_poiciloptilus	PELECANIFORMES	Ardeidae	4	5.8	1110.5	0.118073	continental	Resident	0.277643	0.0460949	0.0148355	0.0238673	altricial	74	Iwaniuk AN, Nelson JE (2003) Developmental differences are correlated with relative brain size in birds: a comparative analysis. Can J Zool 81: 1913-1928.
Brachygalba_lugubris	PICIFORMES	Galbulidae	3	0.43	15.9	-0.102485	continental	Resident	0.447349	0.0193262	0.01233	0	altricial	NA	Iwaniuk AN, unpublished data + Sayol, F., J. Maspons, O. Lapiedra, A. N. Iwaniuk, T. Székely, and D. Sol. 2016. Environmental variation and the evolution of large brains in birds. Nat. Commun. 7:13971.
Brachypteryx_montana	PASSERIFORMES (PASSERIDA)	Turdidae	6	0.83	18	0.485587	continental	Resident	0.380639	0.0775844	0.0129475	0	altricial	NA	Iwaniuk AN, Nelson JE (2003) Developmental differences are correlated with relative brain size in birds: a comparative analysis. Can J Zool 81: 1913-1928.
Brachyramphus_marmoratus	CHARADRIIFORMES	Alcidae	9	2.35	220	0.122522	continental	Migrant	0.0206465	0.274159	0.0159239	0.0125884	precocial	56.75	Iwaniuk AN, Nelson JE (2003) Developmental differences are correlated with relative brain size in birds: a comparative analysis. Can J Zool 81: 1913-1928.
Branta_bernicla	ANSERIFORMES	Anatidae	10	6.1	1279.25	0.0891724	continental	Migrant	0.0722572	0.28935	0.013659	0	precocial	45.3	Iwaniuk AN, Nelson JE (2003) Developmental differences are correlated with relative brain size in birds: a comparative analysis. Can J Zool 81: 1913-1928.
Branta_canadensis	ANSERIFORMES	Anatidae	10	11.53	3178.8	0.215385	continental	Migrant	0.19981	0.10742	0.0173788	0.135864	precocial	29.5	Iwaniuk AN, Nelson JE (2003) Developmental differences are correlated with relative brain size in birds: a comparative analysis. Can J Zool 81: 1913-1928.
Branta_sandvicensis	ANSERIFORMES	Anatidae	4	8.23	2047.5	0.124903	insular	Resident	0.290028	0.0142224	0.0108613	0.0237795	precocial	93	Iwaniuk AN, Nelson JE, James HF, Olson SL (2004) A comparative test of the correlated evolution of flightlessness and relative brain size in birds. J Zool Lond 263: 317-327.
Brotogeris_chrysoptera	PSITTACIFORMES	Psittacidae	10	2.08	54.5	0.783021	continental	Resident	0.478077	0.0282361	0.01253	0.175529	altricial	71.5	Iwaniuk AN, Nelson JE (2003) Developmental differences are correlated with relative brain size in birds: a comparative analysis. Can J Zool 81: 1913-1928.
Brotogeris_jugularis	PSITTACIFORMES	Psittacidae	10	2.12	63.25	0.71857	continental	Resident	0.454061	0.071199	0.0130343	0.169333	altricial	64	Iwaniuk AN, Nelson JE (2003) Developmental differences are correlated with relative brain size in birds: a comparative analysis. Can J Zool 81: 1913-1928.
Brotogeris_tirica	PSITTACIFORMES	Psittacidae	1	2.7	63	0.962627	continental	Resident	0.413101	0.0780569	0.0124218	0.175529	altricial	75	Iwaniuk AN, Dean KM, Nelson JE (2005) Interspecific allometry of the brain and brain regions in parrots (Psittaciformes): comparisons with other birds and primates. Brain Behav Evol 65: 40-59.
Brotogeris_versicolurus	PSITTACIFORMES	Psittacidae	7	2.39	71.6	0.768909	continental	Resident	0.464456	0.038061	0.0129611	0.166032	altricial	67	Iwaniuk AN, Nelson JE (2003) Developmental differences are correlated with relative brain size in birds: a comparative analysis. Can J Zool 81: 1913-1928.
Bubalornis_albirostris	PASSERIFORMES (PASSERIDA)	Ploceidae	2	2.13	61.9	0.735375	continental	Resident	0.232582	0.147576	0.00748867	0.177293	altricial	NA	Iwaniuk AN, Nelson JE (2003) Developmental differences are correlated with relative brain size in birds: a comparative analysis. Can J Zool 81: 1913-1928.
Bubo_africanus	STRIGIFORMES	Strigidae	4	8.6	645	0.816666	continental	Resident	0.264219	0.00271657	0.00873632	NA	altricial	65	Iwaniuk AN, Nelson JE (2003) Developmental differences are correlated with relative brain size in birds: a comparative analysis. Can J Zool 81: 1913-1928.
Bubo_bubo	STRIGIFORMES	Strigidae	5	17.09	2686	0.703392	continental	Resident	0.118852	0.0909195	0.0158721	NA	altricial	87.5	Iwaniuk AN, Nelson JE (2003) Developmental differences are correlated with relative brain size in birds: a comparative analysis. Can J Zool 81: 1913-1928.
Bubo_scandiaca	STRIGIFORMES	Strigidae	10	15.87	2042.5	0.782918	continental	Migrant	-0.0445511	0.00431827	0.0170085	0.00812056	altricial	63.3	Iwaniuk AN, Nelson JE (2003) Developmental differences are correlated with relative brain size in birds: a comparative analysis. Can J Zool 81: 1913-1928.
Bubo_virginianus	STRIGIFORMES	Strigidae	40	14.73	1198.63	1.00727	continental	Resident	0.215094	0.0625854	0.0152179	0.00676448	altricial	84.975	Iwaniuk AN, Nelson JE (2003) Developmental differences are correlated with relative brain size in birds: a comparative analysis. Can J Zool 81: 1913-1928.
Bubulcus_ibis	PELECANIFORMES	Ardeidae	10	3.81	366	0.320288	continental	Migrant	0.329995	0.0410373	0.0110158	0.0238673	altricial	47.525	Iwaniuk AN, Nelson JE (2003) Developmental differences are correlated with relative brain size in birds: a comparative analysis. Can J Zool 81: 1913-1928.
Bucephala_albeola	ANSERIFORMES	Anatidae	10	4.1	403.5	0.338944	continental	Migrant	0.174649	0.0541954	0.0183841	0.185035	precocial	56.85	Iwaniuk AN, Nelson JE (2003) Developmental differences are correlated with relative brain size in birds: a comparative analysis. Can J Zool 81: 1913-1928.
Bucephala_clangula	ANSERIFORMES	Anatidae	10	5.95	938.5	0.237979	continental	Migrant	0.164753	0.0539825	0.0197122	0.0309545	precocial	91.4	Iwaniuk AN, Nelson JE (2003) Developmental differences are correlated with relative brain size in birds: a comparative analysis. Can J Zool 81: 1913-1928.
Bucephala_islandica	ANSERIFORMES	Anatidae	4	5.83	940.5	0.216411	continental	Migrant	0.0253122	0.157982	0.0191688	0.0403832	precocial	58.65	Iwaniuk AN, Nelson JE (2003) Developmental differences are correlated with relative brain size in birds: a comparative analysis. Can J Zool 81: 1913-1928.
Buceros_bicornis	BUCEROTIFORMES	Bucerotidae	4	18.25	2798.5	0.746054	continental	Resident	0.42351	0.0861254	0.0119462	0.0810485	altricial	119	Iwaniuk AN, Nelson JE (2003) Developmental differences are correlated with relative brain size in birds: a comparative analysis. Can J Zool 81: 1913-1928.
Buceros_hydrocorax	BUCEROTIFORMES	Bucerotidae	1	17	1400	1.06351	insular	Resident	0.504401	0.0398488	0.0132705	0.184668	altricial	NA	Sayol, F., J. Maspons, O. Lapiedra, A. N. Iwaniuk, T. Székely, and D. Sol. 2016. Environmental variation and the evolution of large brains in birds. Nat. Commun. 7:13971.
Buceros_rhinoceros	BUCEROTIFORMES	Bucerotidae	3	17.38	2380	0.788048	continental	Resident	0.494638	0.00672852	0.0142777	0.176853	altricial	120.5	Iwaniuk AN, Nelson JE (2003) Developmental differences are correlated with relative brain size in birds: a comparative analysis. Can J Zool 81: 1913-1928.
Bucorvus_abyssinicus	BUCEROTIFORMES	Bucorvidae	5	23.75	4000	0.80915	continental	Resident	0.311768	0.139111	0.00964475	0.156341	altricial	123	Iwaniuk AN, Nelson JE (2003) Developmental differences are correlated with relative brain size in birds: a comparative analysis. Can J Zool 81: 1913-1928.
Bulweria_bulwerii	PROCELLARIIFORMES	Procellariidae	10	1.34	99	0.00857421	continental	Migrant	0.31061	0.00671567	0.0100264	0.014162	precocial	106.2	Iwaniuk AN, Nelson JE (2003) Developmental differences are correlated with relative brain size in birds: a comparative analysis. Can J Zool 81: 1913-1928.
Burhinus_bistriatus	CHARADRIIFORMES	Burhinidae	4	4.66	787	0.0923333	continental	Resident	0.383679	0.0730924	0.0118726	0.00376014	precocial	NA	Iwaniuk AN, Nelson JE (2003) Developmental differences are correlated with relative brain size in birds: a comparative analysis. Can J Zool 81: 1913-1928.
Burhinus_grallarius	CHARADRIIFORMES	Burhinidae	3	4.31	597.13	0.169087	continental	Resident	0.213817	0.0157591	0.00995849	0.0682206	precocial	NA	Iwaniuk AN, Nelson JE (2003) Developmental differences are correlated with relative brain size in birds: a comparative analysis. Can J Zool 81: 1913-1928.
Burhinus_oedicnemus	CHARADRIIFORMES	Burhinidae	1	3.65	459	0.150413	continental	Migrant	0.153284	0.0410947	0.00670979	0.0395525	precocial	64	Iwaniuk AN, unpublished data
Busarellus_nigricollis	ACCIPITRIFORMES	Accipitridae	2	8.75	785	0.723799	continental	Resident	0.422682	0.0231265	0.0126892	0.0276739	altricial	NA	Iwaniuk AN, Nelson JE (2003) Developmental differences are correlated with relative brain size in birds: a comparative analysis. Can J Zool 81: 1913-1928.
Buteo_buteo	ACCIPITRIFORMES	Accipitridae	10	7.94	578	0.798323	continental	Migrant	0.232242	0.0869774	0.0155866	0.00638506	altricial	87.75	Iwaniuk AN, Nelson JE (2003) Developmental differences are correlated with relative brain size in birds: a comparative analysis. Can J Zool 81: 1913-1928.
Buteo_galapagoensis	ACCIPITRIFORMES	Accipitridae	1	8.3	1163.33	0.450407	insular	Resident	0.128716	0.050646	0.00659832	0.00703991	altricial	92.5	Fristoe, T. S., A. N. Iwaniuk, and C. A. Botero. 2017. Big brains stabilize populations and facilitate colonization of variable habitats in birds. Nat. Ecol. Evol. 1–10. Springer US.
Buteo_jamaicensis	ACCIPITRIFORMES	Accipitridae	27	9.18	935.49	0.673416	continental	Migrant	0.252504	0.104855	0.0148753	0.00623349	altricial	76.5	Iwaniuk AN, Nelson JE (2003) Developmental differences are correlated with relative brain size in birds: a comparative analysis. Can J Zool 81: 1913-1928.
Buteo_lagopus	ACCIPITRIFORMES	Accipitridae	17	9.2	919.62	0.685188	continental	Migrant	0.0647428	0.0358232	0.0194491	0.00732516	altricial	65.5	Iwaniuk AN, Nelson JE (2003) Developmental differences are correlated with relative brain size in birds: a comparative analysis. Can J Zool 81: 1913-1928.
Buteo_lineatus	ACCIPITRIFORMES	Accipitridae	10	7.19	607	0.671647	continental	Migrant	0.339871	0.0631349	0.0117527	0.0191546	altricial	75	Iwaniuk AN, Nelson JE (2003) Developmental differences are correlated with relative brain size in birds: a comparative analysis. Can J Zool 81: 1913-1928.
Buteo_magnirostris	ACCIPITRIFORMES	Accipitridae	11	4.56	269	0.672662	continental	Resident	0.42098	0.0214102	0.0128597	0.0238673	altricial	73	Iwaniuk AN, Nelson JE (2003) Developmental differences are correlated with relative brain size in birds: a comparative analysis. Can J Zool 81: 1913-1928.
Buteo_platypterus	ACCIPITRIFORMES	Accipitridae	10	5.12	455	0.493749	continental	Migrant	0.399199	0.108557	0.0138497	0.0107081	altricial	63.75	Iwaniuk AN, Nelson JE (2003) Developmental differences are correlated with relative brain size in birds: a comparative analysis. Can J Zool 81: 1913-1928.
Buteo_polyosoma	ACCIPITRIFORMES	Accipitridae	3	8.78	896	0.653052	continental	Migrant	0.165127	0.0939676	0.009414	0.0106241	altricial	71.5	Iwaniuk AN, Nelson JE (2003) Developmental differences are correlated with relative brain size in birds: a comparative analysis. Can J Zool 81: 1913-1928.
Buteo_regalis	ACCIPITRIFORMES	Accipitridae	7	9.5	1469.5	0.454422	continental	Migrant	0.166135	0.019095	0.0124906	0.00163104	altricial	77.5	Iwaniuk AN, Nelson JE (2003) Developmental differences are correlated with relative brain size in birds: a comparative analysis. Can J Zool 81: 1913-1928.
Buteo_swainsoni	ACCIPITRIFORMES	Accipitridae	27	7.36	1064	0.380263	continental	Migrant	0.23433	0.129073	0.0146828	0.00359957	altricial	71	Iwaniuk AN, Nelson JE (2003) Developmental differences are correlated with relative brain size in birds: a comparative analysis. Can J Zool 81: 1913-1928.
Buteogallus_anthracinus	ACCIPITRIFORMES	Accipitridae	8	7.17	996	0.391146	continental	Migrant	0.399505	0.116372	0.0126713	0.0286084	altricial	81.25	Iwaniuk AN, Nelson JE (2003) Developmental differences are correlated with relative brain size in birds: a comparative analysis. Can J Zool 81: 1913-1928.
Buteogallus_meridionalis	ACCIPITRIFORMES	Accipitridae	3	7.84	808	0.597789	continental	Resident	0.39165	0.0515415	0.0125184	NA	altricial	86.5	Iwaniuk AN, Nelson JE (2003) Developmental differences are correlated with relative brain size in birds: a comparative analysis. Can J Zool 81: 1913-1928.
Buteogallus_urubitinga	ACCIPITRIFORMES	Accipitridae	5	10.17	1156.5	0.656896	continental	Resident	0.427502	0.0135857	0.0125177	0.0284708	altricial	105	Iwaniuk AN, Nelson JE (2003) Developmental differences are correlated with relative brain size in birds: a comparative analysis. Can J Zool 81: 1913-1928.
Butorides_striata	PELECANIFORMES	Ardeidae	11	2.48	184	0.276574	continental	Migrant	0.356979	0.0052676	0.0112639	0.0238673	altricial	57	Iwaniuk AN, Nelson JE (2003) Developmental differences are correlated with relative brain size in birds: a comparative analysis. Can J Zool 81: 1913-1928.
Bycanistes_bucinator	BUCEROTIFORMES	Bucerotidae	2	7.5	644	0.680677	continental	Resident	0.306206	0.123689	0.00981993	0.0741859	altricial	NA	Iwaniuk AN, unpublished data
Bycanistes_cylindricus	BUCEROTIFORMES	Bucerotidae	2	10.13	921	0.780645	continental	Resident	0.492702	0.0134711	0.0118802	NA	altricial	NA	Iwaniuk AN, Nelson JE (2003) Developmental differences are correlated with relative brain size in birds: a comparative analysis. Can J Zool 81: 1913-1928.
Cacatua_alba	PSITTACIFORMES	Cacatuidae	6	14.16	631	1.32763	insular	Resident	0.513633	6.33e-05	0.0148842	0.184668	altricial	119	Iwaniuk AN, Nelson JE (2003) Developmental differences are correlated with relative brain size in birds: a comparative analysis. Can J Zool 81: 1913-1928.
Cacatua_ducorpsii	PSITTACIFORMES	Cacatuidae	2	8.7	394	1.10464	insular	Resident	0.56604	0.0146197	0.0154665	0.153911	altricial	NA	Iwaniuk AN, Dean KM, Nelson JE (2005) Interspecific allometry of the brain and brain regions in parrots (Psittaciformes): comparisons with other birds and primates. Brain Behav Evol 65: 40-59.
Cacatua_galerita	PSITTACIFORMES	Cacatuidae	22	14.24	723.5	1.25655	continental	Resident	0.282174	0.0169055	0.0116545	0.135864	altricial	100	Iwaniuk AN, Nelson JE (2003) Developmental differences are correlated with relative brain size in birds: a comparative analysis. Can J Zool 81: 1913-1928.
Cacatua_haematuropygia	PSITTACIFORMES	Cacatuidae	2	8.5	288	1.25713	insular	Resident	0.487281	0.0479411	0.0136807	0.169333	altricial	91	Iwaniuk AN, Dean KM, Nelson JE (2005) Interspecific allometry of the brain and brain regions in parrots (Psittaciformes): comparisons with other birds and primates. Brain Behav Evol 65: 40-59.
Cacatua_leadbeateri	PSITTACIFORMES	Cacatuidae	5	8.47	376	1.10407	continental	Resident	0.145151	0.000846628	0.00859425	0.168674	altricial	84	Iwaniuk AN, Nelson JE (2003) Developmental differences are correlated with relative brain size in birds: a comparative analysis. Can J Zool 81: 1913-1928.
Cacatua_moluccensis	PSITTACIFORMES	Cacatuidae	5	15.63	850	1.25932	insular	Resident	0.529701	0.01805	0.0143066	0.184668	altricial	127	Iwaniuk AN, Nelson JE (2003) Developmental differences are correlated with relative brain size in birds: a comparative analysis. Can J Zool 81: 1913-1928.
Cacatua_ophthalmica	PSITTACIFORMES	Cacatuidae	1	15	492	1.5248	insular	Resident	0.569261	0.00437815	0.0157162	0.135864	altricial	116.5	Iwaniuk AN, Dean KM, Nelson JE (2005) Interspecific allometry of the brain and brain regions in parrots (Psittaciformes): comparisons with other birds and primates. Brain Behav Evol 65: 40-59.
Cacatua_pastinator	PSITTACIFORMES	Cacatuidae	4	10.99	643.13	1.06352	continental	Resident	0.206423	0.0614946	0.00936203	0.0637791	altricial	83.5	Iwaniuk AN, Nelson JE (2003) Developmental differences are correlated with relative brain size in birds: a comparative analysis. Can J Zool 81: 1913-1928.
Cacatua_roseicapilla	PSITTACIFORMES	Cacatuidae	23	6.43	343	0.880031	continental	Resident	0.174154	0.014227	0.00876084	0.0567697	altricial	75.9	Iwaniuk AN, Nelson JE (2003) Developmental differences are correlated with relative brain size in birds: a comparative analysis. Can J Zool 81: 1913-1928.
Cacatua_sanguinea	PSITTACIFORMES	Cacatuidae	10	8.91	437.54	1.06971	continental	Resident	0.182108	0.0124005	0.00966538	0.15612	altricial	85.5	Iwaniuk AN, Nelson JE (2003) Developmental differences are correlated with relative brain size in birds: a comparative analysis. Can J Zool 81: 1913-1928.
Cacatua_sulphurea	PSITTACIFORMES	Cacatuidae	6	9.62	304	1.35059	insular	Resident	0.46775	0.0611231	0.0133296	0.169333	altricial	94	Iwaniuk AN, Nelson JE (2003) Developmental differences are correlated with relative brain size in birds: a comparative analysis. Can J Zool 81: 1913-1928.
Cacatua_tenuirostris	PSITTACIFORMES	Cacatuidae	22	10.64	567	1.10181	continental	Resident	0.29543	0.139571	0.0180677	0.132495	altricial	80	Iwaniuk AN, Nelson JE (2003) Developmental differences are correlated with relative brain size in birds: a comparative analysis. Can J Zool 81: 1913-1928.
Cacicus_cela	PASSERIFORMES (PASSERIDA)	Icteridae	7	2.43	87.45	0.673364	continental	Resident	0.464775	0.00804876	0.0127935	0.191375	altricial	40.5	Iwaniuk AN, Nelson JE (2003) Developmental differences are correlated with relative brain size in birds: a comparative analysis. Can J Zool 81: 1913-1928.
Cacomantis_castaneiventris	CUCULIFORMES	Cuculidae	2	0.95	31	0.315768	continental	Resident	0.486982	0.000100777	0.0142681	0	altricial	NA	Iwaniuk AN (2004) Brood parasitism and brain size in cuckoos: A cautionary tale on the use of modern comparative methods. Int J Comp Psychol 17: 17-33.
Cacomantis_flabelliformis	CUCULIFORMES	Cuculidae	3	1.09	42.65	0.274323	continental	Resident	0.271595	0.0231932	0.0128046	0	altricial	30	Iwaniuk AN, Nelson JE (2003) Developmental differences are correlated with relative brain size in birds: a comparative analysis. Can J Zool 81: 1913-1928.
Cacomantis_variolosus	CUCULIFORMES	Cuculidae	5	0.97	35.93	0.253837	continental	Resident	0.353686	0.0367493	0.0113978	0	altricial	31	Iwaniuk AN (2004) Brood parasitism and brain size in cuckoos: A cautionary tale on the use of modern comparative methods. Int J Comp Psychol 17: 17-33.
Cairina_moschata	ANSERIFORMES	Anatidae	3	7.35	2625	-0.127519	continental	Resident	0.421337	0.0211462	0.0128862	0.156678	precocial	140	Iwaniuk AN, Nelson JE (2003) Developmental differences are correlated with relative brain size in birds: a comparative analysis. Can J Zool 81: 1913-1928.
Calamanthus_campestris	PASSERIFORMES (MELIPHAGIDA)	Acanthizidae	1	0.64	13.95	0.368572	continental	Resident	0.150598	0.021805	0.00810863	0.184668	altricial	NA	Franklin DC, Garnett ST, Luck GW, Gutierrez-Ibanez C, Iwaniuk AN (2014) Relative brain size in Australian birds. Emu 114: 160-170.
Calamanthus_fuliginosus	PASSERIFORMES (MELIPHAGIDA)	Acanthizidae	1	0.7	13	0.497737	continental	Resident	0.369145	0.0619294	0.0143412	0.155476	altricial	NA	Iwaniuk AN, unpublished data
Calamospiza_melanocorys	PASSERIFORMES (PASSERIDA)	Emberizidae	9	1.18	37.6	0.424333	continental	Migrant	0.187456	0.0157774	0.0124497	0.17491	altricial	20.5	Iwaniuk AN, Nelson JE (2003) Developmental differences are correlated with relative brain size in birds: a comparative analysis. Can J Zool 81: 1913-1928.
Calandrella_cinerea	PASSERIFORMES (PASSERIDA)	Alaudidae	8	0.67	23.7	0.117163	continental	Resident	0.245248	0.0755038	0.00847638	0.17491	altricial	26	Iwaniuk AN, Nelson JE (2003) Developmental differences are correlated with relative brain size in birds: a comparative analysis. Can J Zool 81: 1913-1928.
Calcarius_lapponicus	PASSERIFORMES (PASSERIDA)	Emberizidae	11	0.87	27.85	0.28789	continental	Migrant	0.0673232	0.148477	0.0184602	0.17491	altricial	23.15	Iwaniuk AN, Nelson JE (2003) Developmental differences are correlated with relative brain size in birds: a comparative analysis. Can J Zool 81: 1913-1928.
Calidris_acuminata	CHARADRIIFORMES	Scolopacidae	10	0.99	66.55	-0.0714173	continental	Migrant	0.133126	0.233787	0.016237	0.17491	precocial	NA	Iwaniuk AN, Nelson JE (2003) Developmental differences are correlated with relative brain size in birds: a comparative analysis. Can J Zool 81: 1913-1928.
Calidris_alba	CHARADRIIFORMES	Scolopacidae	10	1.01	57	0.0354517	continental	Migrant	0.104847	0.42365	0.0127523	0.0238887	precocial	34.8	Iwaniuk AN, Nelson JE (2003) Developmental differences are correlated with relative brain size in birds: a comparative analysis. Can J Zool 81: 1913-1928.
Calidris_alpina	CHARADRIIFORMES	Scolopacidae	10	1	52.23	0.0745115	continental	Migrant	0.12432	0.171328	0.0142746	NA	precocial	31.75	Iwaniuk AN, Nelson JE (2003) Developmental differences are correlated with relative brain size in birds: a comparative analysis. Can J Zool 81: 1913-1928.
Calidris_bairdii	CHARADRIIFORMES	Scolopacidae	10	0.73	41.05	-0.105123	continental	Migrant	0.0689933	0.241306	0.0125984	0	precocial	40.3	Iwaniuk AN, unpublished data + Sayol, F., J. Maspons, O. Lapiedra, A. N. Iwaniuk, T. Székely, and D. Sol. 2016. Environmental variation and the evolution of large brains in birds. Nat. Commun. 7:13971.
Calidris_canutus	CHARADRIIFORMES	Scolopacidae	10	1.32	142	-0.208746	continental	Migrant	0.109271	0.394466	0.0135008	0.00468165	precocial	31	Iwaniuk AN, Nelson JE (2003) Developmental differences are correlated with relative brain size in birds: a comparative analysis. Can J Zool 81: 1913-1928.
Calidris_ferruginea	CHARADRIIFORMES	Scolopacidae	11	0.99	58.1	0.00473176	continental	Migrant	0.130709	0.240691	0.0157358	0.0317297	precocial	20.35	Iwaniuk AN, Nelson JE (2003) Developmental differences are correlated with relative brain size in birds: a comparative analysis. Can J Zool 81: 1913-1928.
Calidris_fuscicollis	CHARADRIIFORMES	Scolopacidae	10	0.78	47.9	-0.125418	continental	Migrant	0.0753739	0.311571	0.0129902	0.155476	precocial	30.05	Iwaniuk AN, Nelson JE (2003) Developmental differences are correlated with relative brain size in birds: a comparative analysis. Can J Zool 81: 1913-1928.
Calidris_himantopus	CHARADRIIFORMES	Scolopacidae	10	0.92	57.35	-0.0613132	continental	Migrant	0.206488	0.421332	0.0153891	0.155476	precocial	34.9	Iwaniuk AN, Nelson JE (2003) Developmental differences are correlated with relative brain size in birds: a comparative analysis. Can J Zool 81: 1913-1928.
Calidris_mauri	CHARADRIIFORMES	Scolopacidae	10	0.64	27.85	-0.0191348	continental	Migrant	0.190812	0.154423	0.0170307	0.0317297	precocial	40	Iwaniuk AN, unpublished data + Sayol, F., J. Maspons, O. Lapiedra, A. N. Iwaniuk, T. Székely, and D. Sol. 2016. Environmental variation and the evolution of large brains in birds. Nat. Commun. 7:13971.
Calidris_melanotos	CHARADRIIFORMES	Scolopacidae	10	1.02	81.4	-0.15452	continental	Migrant	0.199512	0.427363	0.0153456	0.132584	precocial	22.1	Iwaniuk AN, Nelson JE (2003) Developmental differences are correlated with relative brain size in birds: a comparative analysis. Can J Zool 81: 1913-1928.
Calidris_minuta	CHARADRIIFORMES	Scolopacidae	10	0.53	23	-0.100424	continental	Migrant	0.139685	0.221649	0.0153055	0.0408187	precocial	20.6	Iwaniuk AN, Nelson JE (2003) Developmental differences are correlated with relative brain size in birds: a comparative analysis. Can J Zool 81: 1913-1928.
Calidris_minutilla	CHARADRIIFORMES	Scolopacidae	10	0.55	22.9	-0.0609396	continental	Migrant	0.215925	0.297659	0.0171036	0	precocial	20.6	Iwaniuk AN, Nelson JE (2003) Developmental differences are correlated with relative brain size in birds: a comparative analysis. Can J Zool 81: 1913-1928.
Calidris_ptilocnemis	CHARADRIIFORMES	Scolopacidae	6	1.13	82.1	-0.0569073	continental	Migrant	0.00316587	0.14956	0.0170091	NA	precocial	NA	Fristoe, T. S., A. N. Iwaniuk, and C. A. Botero. 2017. Big brains stabilize populations and facilitate colonization of variable habitats in birds. Nat. Ecol. Evol. 1–10. Springer US.
Calidris_pusilla	CHARADRIIFORMES	Scolopacidae	11	0.51	27.5	-0.2391	continental	Migrant	0.193305	0.375058	0.0159339	0	precocial	28.3	Iwaniuk AN, Nelson JE (2003) Developmental differences are correlated with relative brain size in birds: a comparative analysis. Can J Zool 81: 1913-1928.
Calidris_ruficollis	CHARADRIIFORMES	Scolopacidae	10	0.66	26.8	0.0331887	continental	Migrant	0.164505	0.294247	0.0164766	0.17491	precocial	21.4	Iwaniuk AN, Nelson JE (2003) Developmental differences are correlated with relative brain size in birds: a comparative analysis. Can J Zool 81: 1913-1928.
Calidris_subminuta	CHARADRIIFORMES	Scolopacidae	2	0.59	30.2	-0.14591	continental	Migrant	0.280807	0.344762	0.0178176	0.17491	precocial	NA	Iwaniuk AN, Nelson JE (2003) Developmental differences are correlated with relative brain size in birds: a comparative analysis. Can J Zool 81: 1913-1928.
Calidris_tenuirostris	CHARADRIIFORMES	Scolopacidae	6	1.54	147.5	-0.0759062	continental	Migrant	0.226871	0.398133	0.0171731	0.0710978	precocial	43.5	Iwaniuk AN, Nelson JE (2003) Developmental differences are correlated with relative brain size in birds: a comparative analysis. Can J Zool 81: 1913-1928.
Callipepla_californica	GALLIFORMES	Odontophoridae	8	1.33	151	-0.235661	continental	Resident	0.180034	0.0368872	0.0142801	0.124961	precocial	22.6	Iwaniuk AN, Nelson JE (2003) Developmental differences are correlated with relative brain size in birds: a comparative analysis. Can J Zool 81: 1913-1928.
Callipepla_gambelii	GALLIFORMES	Odontophoridae	9	1.32	166	-0.29632	continental	Resident	0.140278	0.0215897	0.00739392	0.120266	precocial	22.1	Iwaniuk AN, Nelson JE (2003) Developmental differences are correlated with relative brain size in birds: a comparative analysis. Can J Zool 81: 1913-1928.
Callocephalon_fimbriatum	PSITTACIFORMES	Cacatuidae	11	7.48	256	1.19535	continental	Resident	0.348218	0.0732258	0.0165701	0.175918	altricial	82.25	Iwaniuk AN, Nelson JE (2003) Developmental differences are correlated with relative brain size in birds: a comparative analysis. Can J Zool 81: 1913-1928.
Callonetta_leucophrys	ANSERIFORMES	Anatidae	2	3.25	365.5	0.162081	continental	Resident	0.333422	0.0871783	0.0137653	NA	precocial	NA	Iwaniuk AN, Nelson JE (2003) Developmental differences are correlated with relative brain size in birds: a comparative analysis. Can J Zool 81: 1913-1928.
Caloenas_nicobarica	COLUMBIFORMES	Columbidae	11	3.06	540	-0.117039	continental	Resident	0.495223	0.0170798	0.0135484	0.180634	altricial	83	Iwaniuk AN, Nelson JE (2003) Developmental differences are correlated with relative brain size in birds: a comparative analysis. Can J Zool 81: 1913-1928.
Calonectris_diomedea	PROCELLARIIFORMES	Procellariidae	8	4.92	571.83	0.325736	continental	Migrant	0.171875	0.0315348	0.00697037	0.014162	precocial	143.5	Iwaniuk AN, Nelson JE (2003) Developmental differences are correlated with relative brain size in birds: a comparative analysis. Can J Zool 81: 1913-1928.
Calorhamphus_fuliginosus	PICIFORMES	Ramphastidae	3	1.1	42.6	0.284113	continental	Resident	0.509272	0.00224729	0.0147891	NA	altricial	NA	Iwaniuk AN, Nelson JE (2003) Developmental differences are correlated with relative brain size in birds: a comparative analysis. Can J Zool 81: 1913-1928.
Calyptorhynchus_banksii	PSITTACIFORMES	Cacatuidae	5	11.95	723.67	1.0811	continental	Resident	0.203311	0.0360712	0.0088467	0.169333	altricial	112	Iwaniuk AN, Nelson JE (2003) Developmental differences are correlated with relative brain size in birds: a comparative analysis. Can J Zool 81: 1913-1928.
Calyptorhynchus_baudinii	PSITTACIFORMES	Cacatuidae	4	14.63	683.33	1.3156	continental	Resident	0.346216	0.120365	0.0125777	0.17491	altricial	140	Iwaniuk AN, Nelson JE (2003) Developmental differences are correlated with relative brain size in birds: a comparative analysis. Can J Zool 81: 1913-1928.
Calyptorhynchus_funereus	PSITTACIFORMES	Cacatuidae	9	15.08	678.5	1.34988	continental	Resident	0.290783	0.022782	0.0141704	0.0578215	altricial	110.75	Iwaniuk AN, Nelson JE (2003) Developmental differences are correlated with relative brain size in birds: a comparative analysis. Can J Zool 81: 1913-1928.
Calyptorhynchus_lathami	PSITTACIFORMES	Cacatuidae	4	9.78	437	1.16357	continental	Resident	0.267647	0.000114961	0.0142269	0	altricial	104.9	Iwaniuk AN, Nelson JE (2003) Developmental differences are correlated with relative brain size in birds: a comparative analysis. Can J Zool 81: 1913-1928.
Calyptorhynchus_latirostris	PSITTACIFORMES	Cacatuidae	9	14.25	612	1.35111	continental	Resident	0.230191	0.0692259	0.0109724	0.15612	altricial	102	Iwaniuk AN, Nelson JE (2003) Developmental differences are correlated with relative brain size in birds: a comparative analysis. Can J Zool 81: 1913-1928.
Campephaga_phoenicea	PASSERIFORMES (CORVIDA)	Campephagidae	4	1.05	27.1	0.491252	continental	Migrant	0.367036	0.109826	0.0113561	0	altricial	NA	Iwaniuk AN, Nelson JE (2003) Developmental differences are correlated with relative brain size in birds: a comparative analysis. Can J Zool 81: 1913-1928.
Campephilus_guatemalensis	PICIFORMES	Picidae	8	5.94	242	0.996366	continental	Resident	0.449294	0.129	0.0126145	0.0633417	altricial	49	Iwaniuk AN, Nelson JE (2003) Developmental differences are correlated with relative brain size in birds: a comparative analysis. Can J Zool 81: 1913-1928.
Campethera_nivosa	PICIFORMES	Picidae	4	1.58	37.8	0.713268	continental	Resident	0.456682	0.00162291	0.0131776	NA	altricial	NA	Iwaniuk AN, Nelson JE (2003) Developmental differences are correlated with relative brain size in birds: a comparative analysis. Can J Zool 81: 1913-1928.
Camptostoma_obsoletum	PASSERIFORMES (SUBOSCINES)	Tyrannidae	6	0.36	8.1	0.0980641	continental	Resident	0.415114	0.0305747	0.0126868	0.0712594	altricial	31.5	Iwaniuk AN, Nelson JE (2003) Developmental differences are correlated with relative brain size in birds: a comparative analysis. Can J Zool 81: 1913-1928.
Campylopterus_largipennis	APODIFORMES	Trochilidae	4	0.31	8.3	-0.0651462	continental	Resident	0.482124	0.0151732	0.0129	0.122979	altricial	NA	Iwaniuk AN, Nelson JE (2003) Developmental differences are correlated with relative brain size in birds: a comparative analysis. Can J Zool 81: 1913-1928.
Campylorhamphus_pusillus	PASSERIFORMES (SUBOSCINES)	Dendrocolaptidae	3	1.34	43.38	0.471297	continental	Resident	0.478438	0.00221771	0.0134202	0	altricial	NA	Iwaniuk AN, Nelson JE (2003) Developmental differences are correlated with relative brain size in birds: a comparative analysis. Can J Zool 81: 1913-1928.
Campylorhynchus_brunneicapillus	PASSERIFORMES (PASSERIDA)	Troglodytidae	10	1.34	38.9	0.532426	continental	Resident	0.189355	0.0451949	0.00967728	0.0674432	altricial	37.5	Iwaniuk AN, Nelson JE (2003) Developmental differences are correlated with relative brain size in birds: a comparative analysis. Can J Zool 81: 1913-1928.
Campylorhynchus_griseus	PASSERIFORMES (PASSERIDA)	Troglodytidae	4	1.31	42.4	0.461469	continental	Resident	0.402487	0.0536312	0.0121291	0.0633417	altricial	NA	Iwaniuk AN, Nelson JE (2003) Developmental differences are correlated with relative brain size in birds: a comparative analysis. Can J Zool 81: 1913-1928.
Capito_niger	PICIFORMES	Ramphastidae	3	1.35	61.7	0.281173	continental	Resident	0.49325	0.035401	0.0137469	0.042779	altricial	49.5	Iwaniuk AN, Nelson JE (2003) Developmental differences are correlated with relative brain size in birds: a comparative analysis. Can J Zool 81: 1913-1928.
Caprimulgus_carolinensis	CAPRIMULGIFORMES	Caprimulgidae	9	1.36	109	-0.0305748	continental	Migrant	0.392716	0.0365087	0.0122317	0.00284766	precocial	36.75	Iwaniuk AN, Nelson JE (2003) Developmental differences are correlated with relative brain size in birds: a comparative analysis. Can J Zool 81: 1913-1928.
Caprimulgus_europaeus	CAPRIMULGIFORMES	Caprimulgidae	10	0.88	67	-0.19298	continental	Migrant	0.252213	0.16281	0.0122274	0	precocial	34	Iwaniuk AN, Nelson JE (2003) Developmental differences are correlated with relative brain size in birds: a comparative analysis. Can J Zool 81: 1913-1928.
Caprimulgus_macrurus	CAPRIMULGIFORMES	Caprimulgidae	9	1.01	66.2	-0.0484595	continental	Resident	0.419371	0.0473472	0.0121889	0	precocial	22.5	Iwaniuk AN, Nelson JE (2003) Developmental differences are correlated with relative brain size in birds: a comparative analysis. Can J Zool 81: 1913-1928.
Caprimulgus_vociferus	CAPRIMULGIFORMES	Caprimulgidae	10	0.82	53.4	-0.136363	continental	Migrant	0.378952	0.0319114	0.01323	0	precocial	39	Iwaniuk AN, Nelson JE (2003) Developmental differences are correlated with relative brain size in birds: a comparative analysis. Can J Zool 81: 1913-1928.
Caracara_cheriway	FALCONIFORMES	Falconidae	7	9.26	1031	0.627576	continental	Resident	0.383302	0.0721644	0.0122704	0.0191546	altricial	NA	Iwaniuk AN, Nelson JE (2003) Developmental differences are correlated with relative brain size in birds: a comparative analysis. Can J Zool 81: 1913-1928.
Caracara_plancus	FALCONIFORMES	Falconidae	6	10.06	1348	0.560094	continental	Resident	0.307944	0.0744483	0.0122868	0.00617423	altricial	75.7	Iwaniuk AN, Nelson JE (2003) Developmental differences are correlated with relative brain size in birds: a comparative analysis. Can J Zool 81: 1913-1928.
Cardellina_rubrifrons	PASSERIFORMES (PASSERIDA)	Parulidae	6	0.43	9.8	0.168904	continental	Migrant	0.248017	0.0499054	0.00862701	0	altricial	25	Iwaniuk AN, Nelson JE (2003) Developmental differences are correlated with relative brain size in birds: a comparative analysis. Can J Zool 81: 1913-1928.
Cardinalis_cardinalis	PASSERIFORMES (PASSERIDA)	Cardinalidae	11	1.52	42.65	0.606855	continental	Resident	0.304969	0.0592637	0.0129947	0.188709	altricial	22	Iwaniuk AN, Nelson JE (2003) Developmental differences are correlated with relative brain size in birds: a comparative analysis. Can J Zool 81: 1913-1928.
Carduelis_carduelis	PASSERIFORMES (PASSERIDA)	Fringillidae	9	0.65	16	0.307186	continental	Migrant	0.180931	0.0456016	0.0134992	0.0317297	altricial	26.8	Iwaniuk AN, Nelson JE (2003) Developmental differences are correlated with relative brain size in birds: a comparative analysis. Can J Zool 81: 1913-1928.
Carduelis_flammea	PASSERIFORMES (PASSERIDA)	Fringillidae	5	0.59	12.3	0.357819	continental	Migrant	0.0367562	0.112975	0.0192012	0.0317297	altricial	22.5	Iwaniuk AN, Nelson JE (2003) Developmental differences are correlated with relative brain size in birds: a comparative analysis. Can J Zool 81: 1913-1928.
Carduelis_pinus	PASSERIFORMES (PASSERIDA)	Fringillidae	10	0.57	12.7	0.305386	continental	Migrant	0.175996	0.124665	0.0190244	0.111883	altricial	27.75	Iwaniuk AN, Nelson JE (2003) Developmental differences are correlated with relative brain size in birds: a comparative analysis. Can J Zool 81: 1913-1928.
Carduelis_tristis	PASSERIFORMES (PASSERIDA)	Fringillidae	9	0.54	12.8	0.246921	continental	Migrant	0.242677	0.0492011	0.0162423	0.180036	altricial	25.75	Iwaniuk AN, Nelson JE (2003) Developmental differences are correlated with relative brain size in birds: a comparative analysis. Can J Zool 81: 1913-1928.
Cariama_cristata	CARIAMIFORMES	Cariamidae	2	11.15	1400	0.64174	continental	Resident	0.342688	0.0948716	0.0126981	NA	precocial	40.25	Iwaniuk AN, Nelson JE (2003) Developmental differences are correlated with relative brain size in birds: a comparative analysis. Can J Zool 81: 1913-1928.
Carpodacus_mexicanus	PASSERIFORMES (PASSERIDA)	Fringillidae	10	0.78	21.4	0.326428	continental	Resident	0.246222	0.0657561	0.0129662	0.143626	altricial	28.78	Iwaniuk AN, Nelson JE (2003) Developmental differences are correlated with relative brain size in birds: a comparative analysis. Can J Zool 81: 1913-1928.
Carpodacus_purpureus	PASSERIFORMES (PASSERIDA)	Fringillidae	10	0.9	23.3	0.421826	continental	Migrant	0.26021	0.109791	0.0185532	0.143626	altricial	27.25	Iwaniuk AN, Nelson JE (2003) Developmental differences are correlated with relative brain size in birds: a comparative analysis. Can J Zool 81: 1913-1928.
Caryothraustes_poliogaster	PASSERIFORMES (PASSERIDA)	Cardinalidae	2	1.43	37.5	0.617986	continental	Resident	0.512294	0.0722007	0.0133393	0.184668	altricial	24.75	Iwaniuk AN, Nelson JE (2003) Developmental differences are correlated with relative brain size in birds: a comparative analysis. Can J Zool 81: 1913-1928.
Casmerodius_albus	PELECANIFORMES	Ardeidae	10	5.04	873.5	0.112244	continental	Migrant	0.303021	0.030731	0.011066	0.0238673	altricial	63.4	Iwaniuk AN, Nelson JE (2003) Developmental differences are correlated with relative brain size in birds: a comparative analysis. Can J Zool 81: 1913-1928.
Casuarius_casuarius	CASUARIIFORMES	Casuariidae	2	36.35	44000	-0.109964	continental	Resident	0.487099	0.00667097	0.0139307	0.0537164	precocial	52.6	Iwaniuk AN, Nelson JE (2003) Developmental differences are correlated with relative brain size in birds: a comparative analysis. Can J Zool 81: 1913-1928.
Catharacta_maccormicki	CHARADRIIFORMES	Stercorariidae	7	6.79	1349	0.166562	continental	Migrant	NA	NA	NA	0.0201175	precocial	62	Iwaniuk AN, Nelson JE (2003) Developmental differences are correlated with relative brain size in birds: a comparative analysis. Can J Zool 81: 1913-1928.
Cathartes_aura	ACCIPITRIFORMES	Cathartidae	7	9.98	1733.3	0.411124	continental	Migrant	0.335781	0.0145021	0.0119849	0	altricial	106.5	Iwaniuk AN, Nelson JE (2003) Developmental differences are correlated with relative brain size in birds: a comparative analysis. Can J Zool 81: 1913-1928.
Catharus_fuscescens	PASSERIFORMES (PASSERIDA)	Turdidae	7	0.92	41.5	0.120092	continental	Migrant	0.360981	0.193391	0.0143855	0.0152948	altricial	22.25	Iwaniuk AN, Nelson JE (2003) Developmental differences are correlated with relative brain size in birds: a comparative analysis. Can J Zool 81: 1913-1928.
Catoptrophorus_semipalmatus	CHARADRIIFORMES	Scolopacidae	16	2.33	247.25	0.0484893	continental	Migrant	0.285228	0.135082	0.0138957	0.014162	precocial	25.1	Iwaniuk AN, Nelson JE (2003) Developmental differences are correlated with relative brain size in birds: a comparative analysis. Can J Zool 81: 1913-1928.
Celeus_castaneus	PICIFORMES	Picidae	4	2.11	85.6	0.544151	continental	Resident	0.501783	0.0747852	0.0134295	0.165418	altricial	NA	Iwaniuk AN, Nelson JE (2003) Developmental differences are correlated with relative brain size in birds: a comparative analysis. Can J Zool 81: 1913-1928.
Centrocercus_urophasianus	GALLIFORMES	Phasianidae	8	4	2208.75	-0.639101	continental	Resident	0.103437	0.0714568	0.0184395	0	precocial	26.1	Iwaniuk AN, Nelson JE (2003) Developmental differences are correlated with relative brain size in birds: a comparative analysis. Can J Zool 81: 1913-1928.
Centropus_bengalensis	CUCULIFORMES	Cuculidae	9	2.27	161.05	0.262805	continental	Resident	0.428989	0.0563159	0.01214	0.0783652	altricial	NA	Iwaniuk AN, Nelson JE (2003) Developmental differences are correlated with relative brain size in birds: a comparative analysis. Can J Zool 81: 1913-1928.
Centropus_goliath	CUCULIFORMES	Cuculidae	7	5.54	511.5	0.506948	insular	Resident	0.513316	0.00383672	0.0149999	NA	altricial	NA	Iwaniuk AN (2004) Brood parasitism and brain size in cuckoos: A cautionary tale on the use of modern comparative methods. Int J Comp Psychol 17: 17-33.
Centropus_phasianinus	CUCULIFORMES	Cuculidae	10	4.12	389.5	0.363614	continental	Resident	0.267015	0.0515278	0.00958633	0.00798978	altricial	27.6	Iwaniuk AN, Nelson JE (2003) Developmental differences are correlated with relative brain size in birds: a comparative analysis. Can J Zool 81: 1913-1928.
Cepphus_columba	CHARADRIIFORMES	Alcidae	6	3.9	530	0.136005	continental	Migrant	-0.00124196	0.205262	0.0139176	0.014162	precocial	67	Fristoe, T. S., A. N. Iwaniuk, and C. A. Botero. 2017. Big brains stabilize populations and facilitate colonization of variable habitats in birds. Nat. Ecol. Evol. 1–10. Springer US.
Cepphus_grylle	CHARADRIIFORMES	Alcidae	10	3.61	378	0.248275	continental	Migrant	-0.151111	0.0232029	0.00492773	0.014162	precocial	68.4	Iwaniuk AN, Nelson JE (2003) Developmental differences are correlated with relative brain size in birds: a comparative analysis. Can J Zool 81: 1913-1928.
Ceratogymna_atrata	BUCEROTIFORMES	Bucerotidae	1	13.5	1203.5	0.917804	continental	Resident	0.472759	0.0052102	0.0140121	NA	altricial	NA	Iwaniuk AN, unpublished data
Cercomacra_nigrescens	PASSERIFORMES (SUBOSCINES)	Thamnophilidae	5	0.84	16.5	0.546359	continental	Resident	0.487567	0.0127908	0.0124472	0	altricial	NA	Iwaniuk AN, Nelson JE (2003) Developmental differences are correlated with relative brain size in birds: a comparative analysis. Can J Zool 81: 1913-1928.
Cercomacra_tyrannina	PASSERIFORMES (SUBOSCINES)	Thamnophilidae	6	0.74	16.3	0.426446	continental	Resident	0.478159	0.0326768	0.0134351	0	altricial	30	Iwaniuk AN, Nelson JE (2003) Developmental differences are correlated with relative brain size in birds: a comparative analysis. Can J Zool 81: 1913-1928.
Cereopsis_novaehollandiae	ANSERIFORMES	Anatidae	9	8.83	3980	-0.177467	continental	Resident	0.279325	0.0988118	0.0147246	0.112581	precocial	36.5	Iwaniuk AN, Nelson JE (2003) Developmental differences are correlated with relative brain size in birds: a comparative analysis. Can J Zool 81: 1913-1928.
Cerorhinca_monocerata	CHARADRIIFORMES	Alcidae	7	4.63	483	0.359661	continental	Migrant	-0.0315221	0.0237393	0.0106523	0.00906368	precocial	89.25	Iwaniuk AN, Nelson JE (2003) Developmental differences are correlated with relative brain size in birds: a comparative analysis. Can J Zool 81: 1913-1928.
Certhia_familiaris	PASSERIFORMES (PASSERIDA)	Certhiidae	7	0.39	9	0.119021	continental	Resident	0.130319	0.126732	0.0191109	0.0317297	altricial	30.25	Iwaniuk AN, Nelson JE (2003) Developmental differences are correlated with relative brain size in birds: a comparative analysis. Can J Zool 81: 1913-1928.
Certhiaxis_cinnamomeus	PASSERIFORMES (SUBOSCINES)	Furnariidae	10	0.69	14.79	0.411005	continental	Resident	0.37882	0.0596111	0.0126206	0	altricial	NA	Iwaniuk AN, Nelson JE (2003) Developmental differences are correlated with relative brain size in birds: a comparative analysis. Can J Zool 81: 1913-1928.
Certhionyx_niger	PASSERIFORMES (MELIPHAGIDA)	Meliphagidae	2	0.37	9.9	0.0129282	continental	Resident	0.146835	0.0053652	0.00836838	0.122979	altricial	NA	Iwaniuk AN, unpublished data + Sayol, F., J. Maspons, O. Lapiedra, A. N. Iwaniuk, T. Székely, and D. Sol. 2016. Environmental variation and the evolution of large brains in birds. Nat. Commun. 7:13971.
Certhionyx_pectoralis	PASSERIFORMES (MELIPHAGIDA)	Meliphagidae	1	0.425	10.1	0.140298	continental	Resident	0.226298	0.0755436	0.00710103	0.230217	altricial	NA	Franklin DC, Garnett ST, Luck GW, Gutierrez-Ibanez C, Iwaniuk AN (2014) Relative brain size in Australian birds. Emu 114: 160-170.
Certhionyx_variegatus	PASSERIFORMES (MELIPHAGIDA)	Meliphagidae	3	0.84	26.3	0.284912	continental	Resident	0.138688	0.00483436	0.0078978	0.148839	altricial	26.5	Iwaniuk AN, unpublished data + Sayol, F., J. Maspons, O. Lapiedra, A. N. Iwaniuk, T. Székely, and D. Sol. 2016. Environmental variation and the evolution of large brains in birds. Nat. Commun. 7:13971.
Ceryle_rudis	CORACIIFORMES	Alcedinidae	5	1.59	84.4	0.269115	continental	Resident	0.32093	0.0365477	0.0101888	0.00468165	altricial	39.5	Iwaniuk AN, Nelson JE (2003) Developmental differences are correlated with relative brain size in birds: a comparative analysis. Can J Zool 81: 1913-1928.
Ceuthmochares_aereus	CUCULIFORMES	Cuculidae	3	1.33	63.9	0.246599	continental	Resident	0.421488	0.0469363	0.0126718	0.143211	altricial	NA	Iwaniuk AN, Nelson JE (2003) Developmental differences are correlated with relative brain size in birds: a comparative analysis. Can J Zool 81: 1913-1928.
Ceyx_lepidus	CORACIIFORMES	Alcedinidae	9	0.56	19.4	0.0500944	continental	Resident	0.501836	0.00618532	0.0143642	0.0101955	altricial	NA	Iwaniuk AN, Nelson JE (2003) Developmental differences are correlated with relative brain size in birds: a comparative analysis. Can J Zool 81: 1913-1928.
Ceyx_pictus	CORACIIFORMES	Alcedinidae	7	0.43	11.4	0.0840944	continental	Migrant	0.371411	0.0386961	0.0112734	0.014162	altricial	NA	Iwaniuk AN, Nelson JE (2003) Developmental differences are correlated with relative brain size in birds: a comparative analysis. Can J Zool 81: 1913-1928.
Chaetura_pelagica	APODIFORMES	Apodidae	8	0.46	23.6	-0.256517	continental	Migrant	0.387938	0.113899	0.0131675	0	altricial	49.5	Iwaniuk AN, Nelson JE (2003) Developmental differences are correlated with relative brain size in birds: a comparative analysis. Can J Zool 81: 1913-1928.
Chalcophaps_indica	COLUMBIFORMES	Columbidae	10	1.25	137.67	-0.245868	continental	Resident	0.442927	0.0452345	0.0123604	0.0957946	altricial	31.5	Iwaniuk AN, Nelson JE (2003) Developmental differences are correlated with relative brain size in birds: a comparative analysis. Can J Zool 81: 1913-1928.
Chalcophaps_stephani	COLUMBIFORMES	Columbidae	2	1.08	141	-0.405454	continental	Resident	0.502577	0.00201571	0.0144411	0.184668	altricial	NA	Iwaniuk AN, unpublished data + Sayol, F., J. Maspons, O. Lapiedra, A. N. Iwaniuk, T. Székely, and D. Sol. 2016. Environmental variation and the evolution of large brains in birds. Nat. Commun. 7:13971.
Chalcopsitta_atra	PSITTACIFORMES	Psittacidae	1	5.4	260	0.860822	continental	Resident	0.503382	0.00280707	0.0152641	0	altricial	100	Iwaniuk AN, Dean KM, Nelson JE (2005) Interspecific allometry of the brain and brain regions in parrots (Psittaciformes): comparisons with other birds and primates. Brain Behav Evol 65: 40-59.
Chalcopsitta_cardinalis	PSITTACIFORMES	Psittacidae	1	5.25	183	1.0296	insular	Resident	0.565649	0.0134122	0.015755	0.0237795	altricial	NA	Iwaniuk AN, Dean KM, Nelson JE (2005) Interspecific allometry of the brain and brain regions in parrots (Psittaciformes): comparisons with other birds and primates. Brain Behav Evol 65: 40-59.
Chamaea_fasciata	PASSERIFORMES (PASSERIDA)	Timaliidae	2	0.77	14.75	0.522222	continental	Resident	0.278248	0.0374396	0.0116596	0.0830826	altricial	31	Iwaniuk AN, Nelson JE (2003) Developmental differences are correlated with relative brain size in birds: a comparative analysis. Can J Zool 81: 1913-1928.
Charadrius_alexandrinus	CHARADRIIFORMES	Charadriidae	10	0.89	42.3	0.0762323	continental	Migrant	0.196038	0.067689	0.00926877	0	precocial	55	Iwaniuk AN, unpublished data + Sayol, F., J. Maspons, O. Lapiedra, A. N. Iwaniuk, T. Székely, and D. Sol. 2016. Environmental variation and the evolution of large brains in birds. Nat. Commun. 7:13971.
Charadrius_australis	CHARADRIIFORMES	Charadriidae	3	1.15	83.5	-0.0488453	continental	Resident	0.157296	0.0280434	0.00967076	0.15612	precocial	NA	Iwaniuk AN, unpublished data + Sayol, F., J. Maspons, O. Lapiedra, A. N. Iwaniuk, T. Székely, and D. Sol. 2016. Environmental variation and the evolution of large brains in birds. Nat. Commun. 7:13971.
Charadrius_bicinctus	CHARADRIIFORMES	Charadriidae	8	1.11	59.4	0.106733	continental	Resident	0.345601	0.0276649	0.016319	0.165418	precocial	27.35	Iwaniuk AN, Nelson JE (2003) Developmental differences are correlated with relative brain size in birds: a comparative analysis. Can J Zool 81: 1913-1928.
Charadrius_collaris	CHARADRIIFORMES	Charadriidae	2	0.77	28.3	0.156799	continental	Resident	0.411074	0.0269302	0.0127085	NA	precocial	NA	Fristoe, T. S., A. N. Iwaniuk, and C. A. Botero. 2017. Big brains stabilize populations and facilitate colonization of variable habitats in birds. Nat. Ecol. Evol. 1–10. Springer US.
Charadrius_falklandicus	CHARADRIIFORMES	Charadriidae	4	1.11	65	0.0562089	continental	Migrant	0.169015	0.0762242	0.0133502	0	precocial	NA	Iwaniuk AN, unpublished data + Sayol, F., J. Maspons, O. Lapiedra, A. N. Iwaniuk, T. Székely, and D. Sol. 2016. Environmental variation and the evolution of large brains in birds. Nat. Commun. 7:13971.
Charadrius_leschenaultii	CHARADRIIFORMES	Charadriidae	10	1.26	68.5	0.153549	continental	Migrant	0.222536	0.261484	0.010445	0	precocial	39.05	Iwaniuk AN, Nelson JE (2003) Developmental differences are correlated with relative brain size in birds: a comparative analysis. Can J Zool 81: 1913-1928.
Charadrius_melodus	CHARADRIIFORMES	Charadriidae	3	0.99	53.6	0.0499411	continental	Migrant	0.278838	0.0586329	0.0138909	0	precocial	60.5	Iwaniuk AN, unpublished data + Sayol, F., J. Maspons, O. Lapiedra, A. N. Iwaniuk, T. Székely, and D. Sol. 2016. Environmental variation and the evolution of large brains in birds. Nat. Commun. 7:13971.
Charadrius_modestus	CHARADRIIFORMES	Charadriidae	5	1.24	78	0.0647154	continental	Migrant	0.178119	0.160211	0.0151724	0.021084	precocial	NA	Iwaniuk AN, unpublished data + Sayol, F., J. Maspons, O. Lapiedra, A. N. Iwaniuk, T. Székely, and D. Sol. 2016. Environmental variation and the evolution of large brains in birds. Nat. Commun. 7:13971.
Charadrius_mongolus	CHARADRIIFORMES	Charadriidae	7	1.13	63.74	0.0850441	continental	Migrant	0.221601	0.274308	0.0143319	0	precocial	39.3	Iwaniuk AN, Nelson JE (2003) Developmental differences are correlated with relative brain size in birds: a comparative analysis. Can J Zool 81: 1913-1928.
Charadrius_pecuarius	CHARADRIIFORMES	Charadriidae	6	0.82	34	0.116807	continental	Resident	0.265927	0.000895054	0.00901008	0	precocial	37.3	Iwaniuk AN, Nelson JE (2003) Developmental differences are correlated with relative brain size in birds: a comparative analysis. Can J Zool 81: 1913-1928.
Charadrius_placidus	CHARADRIIFORMES	Charadriidae	3	1.08	62.7	0.049013	continental	Migrant	0.311102	0.0447831	0.0127695	NA	precocial	NA	Fristoe, T. S., A. N. Iwaniuk, and C. A. Botero. 2017. Big brains stabilize populations and facilitate colonization of variable habitats in birds. Nat. Ecol. Evol. 1–10. Springer US.
Charadrius_ruficapillus	CHARADRIIFORMES	Charadriidae	3	0.82	37.4	0.0633581	continental	Resident	0.183533	0.00308633	0.00891881	0.15612	precocial	30.1	Iwaniuk AN, Nelson JE (2003) Developmental differences are correlated with relative brain size in birds: a comparative analysis. Can J Zool 81: 1913-1928.
Charadrius_semipalmatus	CHARADRIIFORMES	Charadriidae	10	0.96	46.71	0.0963295	continental	Migrant	0.190932	0.319917	0.0154328	0	precocial	37.3	Iwaniuk AN, Nelson JE (2003) Developmental differences are correlated with relative brain size in birds: a comparative analysis. Can J Zool 81: 1913-1928.
Charadrius_tricollaris	CHARADRIIFORMES	Charadriidae	3	0.76	37	-0.00659772	continental	Resident	0.265757	0.073504	0.00929658	0	precocial	58	Iwaniuk AN, unpublished data + Sayol, F., J. Maspons, O. Lapiedra, A. N. Iwaniuk, T. Székely, and D. Sol. 2016. Environmental variation and the evolution of large brains in birds. Nat. Commun. 7:13971.
Charadrius_vociferus	CHARADRIIFORMES	Charadriidae	14	1.12	96.55	-0.156714	continental	Migrant	0.282164	0.126761	0.0144281	0.0578215	precocial	40.15	Iwaniuk AN, Nelson JE (2003) Developmental differences are correlated with relative brain size in birds: a comparative analysis. Can J Zool 81: 1913-1928.
Charadrius_wilsonia	CHARADRIIFORMES	Charadriidae	9	1.06	55.1	0.102782	continental	Migrant	0.362757	0.0365255	0.0114155	0	precocial	45.5	Iwaniuk AN, unpublished data + Sayol, F., J. Maspons, O. Lapiedra, A. N. Iwaniuk, T. Székely, and D. Sol. 2016. Environmental variation and the evolution of large brains in birds. Nat. Commun. 7:13971.
Charmosyna_papou	PSITTACIFORMES	Psittacidae	6	3.45	83	1.05314	continental	Resident	0.422673	0.0093604	0.0140986	0.17023	altricial	70	Iwaniuk AN, Nelson JE (2003) Developmental differences are correlated with relative brain size in birds: a comparative analysis. Can J Zool 81: 1913-1928.
Charmosyna_pulchella	PSITTACIFORMES	Psittacidae	3	1.39	29.13	0.731256	continental	Resident	0.486606	0.003765	0.0148428	0	altricial	85	Iwaniuk AN, Nelson JE (2003) Developmental differences are correlated with relative brain size in birds: a comparative analysis. Can J Zool 81: 1913-1928.
Chauna_chavaria	ANSERIFORMES	Anhimidae	3	8.51	2603.5	0.023635	continental	Resident	0.473563	0.0395246	0.0136208	NA	precocial	NA	Iwaniuk AN, Nelson JE (2003) Developmental differences are correlated with relative brain size in birds: a comparative analysis. Can J Zool 81: 1913-1928.
Chelidoptera_tenebrosa	PICIFORMES	Bucconidae	8	0.85	35.9	0.122245	continental	Resident	0.431556	0.0250432	0.0129328	0	altricial	NA	Iwaniuk AN, Nelson JE (2003) Developmental differences are correlated with relative brain size in birds: a comparative analysis. Can J Zool 81: 1913-1928.
Chen_caerulescens	ANSERIFORMES	Anatidae	10	10.68	2641	0.242746	continental	Migrant	0.122436	0.326923	0.0138681	0.135864	precocial	46.15	Iwaniuk AN, Nelson JE (2003) Developmental differences are correlated with relative brain size in birds: a comparative analysis. Can J Zool 81: 1913-1928.
Chen_rossii	ANSERIFORMES	Anatidae	4	6.85	1636	0.067188	continental	Migrant	0.118857	0.126077	0.014445	0.0720517	precocial	23.4	Iwaniuk AN, Nelson JE (2003) Developmental differences are correlated with relative brain size in birds: a comparative analysis. Can J Zool 81: 1913-1928.
Chenonetta_jubata	ANSERIFORMES	Anatidae	10	4.08	807.5	-0.0550058	continental	Resident	0.175806	0.00602458	0.00941208	0	precocial	28.1	Iwaniuk AN, Nelson JE (2003) Developmental differences are correlated with relative brain size in birds: a comparative analysis. Can J Zool 81: 1913-1928.
Cheramoeca_leucosterna	PASSERIFORMES (PASSERIDA)	Hirundinidae	4	0.41	14.1	-0.0827369	continental	Resident	0.153104	0.000333701	0.00864158	0	altricial	NA	Iwaniuk AN, unpublished data
Chersomanes_albofasciata	PASSERIFORMES (PASSERIDA)	Alaudidae	2	0.94	24.82	0.429871	continental	Resident	0.169537	0.0574544	0.00737237	0.155476	altricial	22	Iwaniuk AN, Nelson JE (2003) Developmental differences are correlated with relative brain size in birds: a comparative analysis. Can J Zool 81: 1913-1928.
Chionis_albus	CHARADRIIFORMES	Chionidae	6	3.97	677	0.0165154	continental	Migrant	-0.0374773	0.323329	0.00754133	0.0512965	precocial	72.4	Iwaniuk AN, Nelson JE (2003) Developmental differences are correlated with relative brain size in birds: a comparative analysis. Can J Zool 81: 1913-1928.
Chionis_minor	CHARADRIIFORMES	Chionidae	1	3.4	510	0.0203756	insular	Resident	0.0480642	0.057943	0.00891197	0.0144129	precocial	84	Sayol, F., J. Maspons, O. Lapiedra, A. N. Iwaniuk, T. Székely, and D. Sol. 2016. Environmental variation and the evolution of large brains in birds. Nat. Commun. 7:13971.
Chiroxiphia_caudata	PASSERIFORMES (SUBOSCINES)	Pipridae	4	0.8	25.6	0.25125	continental	Resident	0.369837	0.0774152	0.0110799	0.0712594	altricial	NA	Iwaniuk AN, Nelson JE (2003) Developmental differences are correlated with relative brain size in birds: a comparative analysis. Can J Zool 81: 1913-1928.
Chiroxiphia_linearis	PASSERIFORMES (SUBOSCINES)	Pipridae	3	0.68	18.53	0.269981	continental	Resident	0.442562	0.177685	0.0122083	0.0235568	altricial	NA	Iwaniuk AN, Nelson JE (2003) Developmental differences are correlated with relative brain size in birds: a comparative analysis. Can J Zool 81: 1913-1928.
Chlamydera_maculata	PASSERIFORMES (CLIMACTERIDA)	Ptilonorhynchidae	3	3.8	140	0.856578	continental	Resident	0.182704	0.0263621	0.0115441	0.153911	altricial	21	Iwaniuk AN, unpublished data + Sayol, F., J. Maspons, O. Lapiedra, A. N. Iwaniuk, T. Székely, and D. Sol. 2016. Environmental variation and the evolution of large brains in birds. Nat. Commun. 7:13971.
Chlamydera_nuchalis	PASSERIFORMES (CLIMACTERIDA)	Ptilonorhynchidae	4	5.01	201	0.930195	continental	Resident	0.225899	0.0758865	0.00741849	0.175529	altricial	41.5	Iwaniuk AN, Nelson JE (2003) Developmental differences are correlated with relative brain size in birds: a comparative analysis. Can J Zool 81: 1913-1928.
Chlidonias_hybrida	CHARADRIIFORMES	Laridae	4	1.48	83.9	0.200755	continental	Migrant	0.22694	0.0642734	0.0101199	0.0286084	precocial	33.75	Iwaniuk AN, Nelson JE (2003) Developmental differences are correlated with relative brain size in birds: a comparative analysis. Can J Zool 81: 1913-1928.
Chloephaga_hybrida	ANSERIFORMES	Anatidae	4	7.61	2691.19	-0.106721	continental	Migrant	0.130237	0.0731393	0.0229717	0.0439744	precocial	NA	Iwaniuk AN, Nelson JE (2003) Developmental differences are correlated with relative brain size in birds: a comparative analysis. Can J Zool 81: 1913-1928.
Chloephaga_poliocephala	ANSERIFORMES	Anatidae	4	5.8	2024.5	-0.21869	continental	Migrant	0.103343	0.133758	0.0141552	0.112581	precocial	NA	Iwaniuk AN, Nelson JE (2003) Developmental differences are correlated with relative brain size in birds: a comparative analysis. Can J Zool 81: 1913-1928.
Chloroceryle_amazona	CORACIIFORMES	Alcedinidae	6	1.95	126.5	0.246271	continental	Resident	0.422542	0.0224439	0.0128165	0.014162	altricial	51.5	Iwaniuk AN, Nelson JE (2003) Developmental differences are correlated with relative brain size in birds: a comparative analysis. Can J Zool 81: 1913-1928.
Chloroceryle_americana	CORACIIFORMES	Alcedinidae	10	0.92	32.05	0.264999	continental	Resident	0.392806	0.0122239	0.0123615	0.0200028	altricial	45.5	Iwaniuk AN, Nelson JE (2003) Developmental differences are correlated with relative brain size in birds: a comparative analysis. Can J Zool 81: 1913-1928.
Chlorocichla_flavicollis	PASSERIFORMES (PASSERIDA)	Pycnonotidae	4	1.48	45.3	0.546383	continental	Resident	0.392463	0.0158457	0.010966	0.0633417	altricial	NA	Iwaniuk AN, Nelson JE (2003) Developmental differences are correlated with relative brain size in birds: a comparative analysis. Can J Zool 81: 1913-1928.
Chlorophonia_cyanea	PASSERIFORMES (PASSERIDA)	Thraupidae	4	0.61	14	0.318556	continental	Resident	0.429911	0.0325836	0.0124921	0.0957946	altricial	NA	Iwaniuk AN, Nelson JE (2003) Developmental differences are correlated with relative brain size in birds: a comparative analysis. Can J Zool 81: 1913-1928.
Chloropsis_palawanensis	PASSERIFORMES (PASSERIDA)	Chloropseidae	7	1.05	30.35	0.427735	insular	Resident	0.509401	0.0507183	0.0144983	0.169333	altricial	NA	Iwaniuk AN, Nelson JE (2003) Developmental differences are correlated with relative brain size in birds: a comparative analysis. Can J Zool 81: 1913-1928.
Chlorospingus_ophthalmicus	PASSERIFORMES (PASSERIDA)	Thraupidae	6	0.98	23.25	0.508188	continental	Resident	0.423264	0.0300019	0.0120244	0.117638	altricial	27	Iwaniuk AN, Nelson JE (2003) Developmental differences are correlated with relative brain size in birds: a comparative analysis. Can J Zool 81: 1913-1928.
Chlorospingus_pileatus	PASSERIFORMES (PASSERIDA)	Thraupidae	1	1.11	19.8	0.722828	continental	Resident	0.484837	0.0104806	0.0165118	0.0712594	altricial	NA	Sayol, F., J. Maspons, O. Lapiedra, A. N. Iwaniuk, T. Székely, and D. Sol. 2016. Environmental variation and the evolution of large brains in birds. Nat. Commun. 7:13971.
Chlorostilbon_ricordii	APODIFORMES	Trochilidae	4	0.13	3.2	-0.399689	continental	Resident	0.405605	0.12998	0.0135161	0.122979	altricial	36	Iwaniuk AN, Nelson JE (2003) Developmental differences are correlated with relative brain size in birds: a comparative analysis. Can J Zool 81: 1913-1928.
Chlorothraupis_carmioli	PASSERIFORMES (PASSERIDA)	Cardinalidae	2	1.3	39	0.500681	continental	Resident	0.511054	0.0262444	0.0134296	NA	altricial	NA	Iwaniuk AN, Nelson JE (2003) Developmental differences are correlated with relative brain size in birds: a comparative analysis. Can J Zool 81: 1913-1928.
Chondrohierax_uncinatus	ACCIPITRIFORMES	Accipitridae	2	4.03	287	0.512783	continental	Resident	0.444494	0.000149756	0.0125558	0.00906263	altricial	87.25	Fristoe, T. S., A. N. Iwaniuk, and C. A. Botero. 2017. Big brains stabilize populations and facilitate colonization of variable habitats in birds. Nat. Ecol. Evol. 1–10. Springer US.
Chordeiles_minor	CAPRIMULGIFORMES	Caprimulgidae	10	0.85	79.3	-0.322184	continental	Migrant	0.340821	0.184879	0.0145594	0	precocial	39.25	Iwaniuk AN, Nelson JE (2003) Developmental differences are correlated with relative brain size in birds: a comparative analysis. Can J Zool 81: 1913-1928.
Chrysococcyx_basalis	CUCULIFORMES	Cuculidae	8	0.62	23.15	0.0527726	continental	Migrant	0.178734	0.022702	0.00879713	0	altricial	29	Iwaniuk AN, Nelson JE (2003) Developmental differences are correlated with relative brain size in birds: a comparative analysis. Can J Zool 81: 1913-1928.
Chrysococcyx_caprius	CUCULIFORMES	Cuculidae	5	0.77	33	0.070635	continental	Migrant	0.354606	0.109702	0.0114674	0.159166	altricial	32.75	Iwaniuk AN, Nelson JE (2003) Developmental differences are correlated with relative brain size in birds: a comparative analysis. Can J Zool 81: 1913-1928.
Chrysococcyx_lucidus	CUCULIFORMES	Cuculidae	11	0.69	24.45	0.129105	continental	Migrant	0.383079	0.228809	0.0130972	0	altricial	34	Iwaniuk AN, Nelson JE (2003) Developmental differences are correlated with relative brain size in birds: a comparative analysis. Can J Zool 81: 1913-1928.
Chrysococcyx_minutillus	CUCULIFORMES	Cuculidae	1	0.58	15.5	0.211046	continental	Resident	0.341991	0.060103	0.0105025	0	altricial	NA	Iwaniuk AN (2004) Brood parasitism and brain size in cuckoos: A cautionary tale on the use of modern comparative methods. Int J Comp Psychol 17: 17-33.
Chrysococcyx_osculans	CUCULIFORMES	Cuculidae	1	0.73	28	0.109429	continental	Resident	0.168755	0.0139977	0.00866165	0.17491	altricial	NA	Iwaniuk AN (2004) Brood parasitism and brain size in cuckoos: A cautionary tale on the use of modern comparative methods. Int J Comp Psychol 17: 17-33.
Chrysocolaptes_lucidus	PICIFORMES	Picidae	3	4.75	142	1.07177	continental	Resident	0.417745	0.0919313	0.0117407	0	altricial	39.5	Corfield JR et al. (2013) Brain size and morphology of the brood-parasitic and cerophagous honeyguides (Aves: Piciformes). Brain Behav Evol 81: 170-186.
Chrysolophus_amherstiae	GALLIFORMES	Phasianidae	7	3.76	738.25	-0.0864028	continental	Resident	0.269779	0.119243	0.0136841	NA	precocial	23.35	Iwaniuk AN, Nelson JE (2003) Developmental differences are correlated with relative brain size in birds: a comparative analysis. Can J Zool 81: 1913-1928.
Chrysolophus_pictus	GALLIFORMES	Phasianidae	10	3.32	575	-0.0707075	continental	Resident	0.318798	0.0703933	0.013898	0.0566926	precocial	22.35	Iwaniuk AN, Nelson JE (2003) Developmental differences are correlated with relative brain size in birds: a comparative analysis. Can J Zool 81: 1913-1928.
Chthonicola_sagittatus	PASSERIFORMES (MELIPHAGIDA)	Acanthizidae	1	0.6	13.5	0.322422	continental	Resident	0.262443	0.0180806	0.0146284	0.15612	altricial	NA	Sayol, F., J. Maspons, O. Lapiedra, A. N. Iwaniuk, T. Székely, and D. Sol. 2016. Environmental variation and the evolution of large brains in birds. Nat. Commun. 7:13971.
Cicinnurus_regius	PASSERIFORMES (CORVIDA)	Paradisaeidae	6	1.74	53	0.620189	continental	Resident	0.510358	0.00100111	0.0148609	0.0712594	altricial	31	Iwaniuk AN, Nelson JE (2003) Developmental differences are correlated with relative brain size in birds: a comparative analysis. Can J Zool 81: 1913-1928.
Ciconia_ciconia	CICONIIFORMES	Ciconiidae	6	14.67	3448	0.41065	continental	Migrant	0.237073	0.00687727	0.0105182	0.022748	altricial	94.25	Iwaniuk AN, Nelson JE (2003) Developmental differences are correlated with relative brain size in birds: a comparative analysis. Can J Zool 81: 1913-1928.
Cinclidium_leucurum	PASSERIFORMES (PASSERIDA)	Muscicapidae	9	0.89	27	0.328001	continental	Resident	0.388865	0.0915	0.0123158	0.0712594	altricial	NA	Iwaniuk AN, Nelson JE (2003) Developmental differences are correlated with relative brain size in birds: a comparative analysis. Can J Zool 81: 1913-1928.
Cinclodes_fuscus	PASSERIFORMES (SUBOSCINES)	Furnariidae	2	0.88	30	0.257616	continental	Migrant	0.139045	0.137123	0.0095448	0.17491	altricial	NA	Iwaniuk AN, Nelson JE (2003) Developmental differences are correlated with relative brain size in birds: a comparative analysis. Can J Zool 81: 1913-1928.
Cinclodes_patagonicus	PASSERIFORMES (SUBOSCINES)	Furnariidae	8	1.24	53.2	0.279304	continental	Resident	0.119215	0.0627601	0.0179338	0.17491	altricial	NA	Iwaniuk AN, Nelson JE (2003) Developmental differences are correlated with relative brain size in birds: a comparative analysis. Can J Zool 81: 1913-1928.
Cincloramphus_cruralis	PASSERIFORMES (PASSERIDA)	Sylviidae	7	1.12	53.6	0.17332	continental	Migrant	0.172916	0.0252059	0.00899419	0.17491	altricial	NA	Iwaniuk AN, Nelson JE (2003) Developmental differences are correlated with relative brain size in birds: a comparative analysis. Can J Zool 81: 1913-1928.
Cincloramphus_mathewsi	PASSERIFORMES (PASSERIDA)	Sylviidae	5	0.9	30.25	0.275435	continental	Migrant	0.186394	0.0424435	0.00862305	0.155476	altricial	NA	Iwaniuk AN, Nelson JE (2003) Developmental differences are correlated with relative brain size in birds: a comparative analysis. Can J Zool 81: 1913-1928.
Cinclosoma_cinnamomeum	PASSERIFORMES (PASSERIDA)	Cinclosomatidae	2	1.47	56.2	0.41869	continental	Resident	0.110634	0.00909629	0.00752615	0.17491	altricial	NA	Iwaniuk AN, Nelson JE (2003) Developmental differences are correlated with relative brain size in birds: a comparative analysis. Can J Zool 81: 1913-1928.
Cinclosoma_punctatum	PASSERIFORMES (PASSERIDA)	Cinclosomatidae	4	2.11	113.5	0.385942	continental	Resident	0.323315	0.025879	0.0153479	0.152839	altricial	28	Iwaniuk AN, unpublished data + Sayol, F., J. Maspons, O. Lapiedra, A. N. Iwaniuk, T. Székely, and D. Sol. 2016. Environmental variation and the evolution of large brains in birds. Nat. Commun. 7:13971.
Cinclus_mexicanus	PASSERIFORMES (PASSERIDA)	Cinclidae	2	1.4	56.75	0.364439	continental	Resident	0.0644303	0.135826	0.0170899	0.0155809	altricial	39.5	Iwaniuk AN, Nelson JE (2003) Developmental differences are correlated with relative brain size in birds: a comparative analysis. Can J Zool 81: 1913-1928.
Cinnyricinclus_leucogaster	PASSERIFORMES (PASSERIDA)	Sturnidae	3	1.18	44	0.336184	continental	Migrant	0.308232	0.0459825	0.00975559	0.0633417	altricial	33	Iwaniuk AN, Nelson JE (2003) Developmental differences are correlated with relative brain size in birds: a comparative analysis. Can J Zool 81: 1913-1928.
Circaetus_gallicus	ACCIPITRIFORMES	Accipitridae	1	13	1717.25	0.680707	continental	Migrant	0.209427	0.048157	0.00953967	0.00827659	altricial	119	Fristoe, T. S., A. N. Iwaniuk, and C. A. Botero. 2017. Big brains stabilize populations and facilitate colonization of variable habitats in birds. Nat. Ecol. Evol. 1–10. Springer US.
Circus_aeruginosus	ACCIPITRIFORMES	Accipitridae	3	5.48	711.5	0.310981	continental	Migrant	0.220936	0.0718845	0.012397	0.0202512	altricial	70.75	Iwaniuk AN, unpublished data
Circus_cyaneus	ACCIPITRIFORMES	Accipitridae	11	4.78	401	0.495883	continental	Migrant	0.201367	0.0821285	0.0168017	0.00293571	altricial	66.25	Iwaniuk AN, Nelson JE (2003) Developmental differences are correlated with relative brain size in birds: a comparative analysis. Can J Zool 81: 1913-1928.
Cissa_chinensis	PASSERIFORMES (CORVIDA)	Corvidae	6	3.45	126.75	0.815708	continental	Resident	0.425018	0.108095	0.0124452	0.0246063	altricial	NA	Iwaniuk AN, Nelson JE (2003) Developmental differences are correlated with relative brain size in birds: a comparative analysis. Can J Zool 81: 1913-1928.
Cissopis_leverianus	PASSERIFORMES (PASSERIDA)	Thraupidae	4	1.71	76	0.400664	continental	Resident	0.467328	0.00823321	0.0125566	NA	altricial	NA	Iwaniuk AN, Nelson JE (2003) Developmental differences are correlated with relative brain size in birds: a comparative analysis. Can J Zool 81: 1913-1928.
Cisticola_cherina	PASSERIFORMES (PASSERIDA)	Cisticolidae	2	0.43	10	0.157574	continental	Resident	0.291127	0.109147	0.00748536	0	altricial	NA	Iwaniuk AN, Nelson JE (2003) Developmental differences are correlated with relative brain size in birds: a comparative analysis. Can J Zool 81: 1913-1928.
Cisticola_exilis	PASSERIFORMES (PASSERIDA)	Cisticolidae	2	0.39	7.05	0.255965	continental	Resident	0.364872	0.0229543	0.0117995	0	altricial	NA	Iwaniuk AN, Nelson JE (2003) Developmental differences are correlated with relative brain size in birds: a comparative analysis. Can J Zool 81: 1913-1928.
Cisticola_fulvicapilla	PASSERIFORMES (PASSERIDA)	Cisticolidae	3	0.51	10.25	0.314352	continental	Resident	0.26661	0.114445	0.00914279	0.0529324	altricial	27.5	Iwaniuk AN, Nelson JE (2003) Developmental differences are correlated with relative brain size in birds: a comparative analysis. Can J Zool 81: 1913-1928.
Cistothorus_palustris	PASSERIFORMES (PASSERIDA)	Troglodytidae	8	0.52	10.7	0.309675	continental	Migrant	0.229537	0.0625569	0.0128519	0.00468165	altricial	27.5	Iwaniuk AN, Nelson JE (2003) Developmental differences are correlated with relative brain size in birds: a comparative analysis. Can J Zool 81: 1913-1928.
Cladorhynchus_leucocephalus	CHARADRIIFORMES	Recurvirostridae	4	1.61	221.15	-0.258583	continental	Resident	0.127469	0.00710303	0.00579811	0.0704543	precocial	25	Iwaniuk AN, Nelson JE (2003) Developmental differences are correlated with relative brain size in birds: a comparative analysis. Can J Zool 81: 1913-1928.
Clamator_glandarius	CUCULIFORMES	Cuculidae	5	1.9	143.75	0.148607	continental	Migrant	0.254987	0.0511604	0.00855959	0.0101955	altricial	35.15	Iwaniuk AN, Nelson JE (2003) Developmental differences are correlated with relative brain size in birds: a comparative analysis. Can J Zool 81: 1913-1928.
Clangula_hyemalis	ANSERIFORMES	Anatidae	10	4.88	873	0.0803047	continental	Migrant	-0.026724	0.0751005	0.0150329	0.0151473	precocial	44	Iwaniuk AN, Nelson JE (2003) Developmental differences are correlated with relative brain size in birds: a comparative analysis. Can J Zool 81: 1913-1928.
Claravis_pretiosa	COLUMBIFORMES	Columbidae	5	0.9	68.2	-0.180462	continental	Resident	0.433106	0.0208556	0.0129366	0.184668	altricial	25.75	Iwaniuk AN, Nelson JE (2003) Developmental differences are correlated with relative brain size in birds: a comparative analysis. Can J Zool 81: 1913-1928.
Climacteris_erythrops	PASSERIFORMES (CLIMACTERIDA)	Climacteridae	1	0.88	23.3	0.399353	continental	Resident	0.333647	0.0132158	0.0136552	0	altricial	43	Franklin DC, Garnett ST, Luck GW, Gutierrez-Ibanez C, Iwaniuk AN (2014) Relative brain size in Australian birds. Emu 114: 160-170.
Climacteris_melanurus	PASSERIFORMES (CLIMACTERIDA)	Climacteridae	4	0.86	31.9	0.200189	continental	Resident	0.187594	0.062548	0.00722969	0.0406541	altricial	NA	Iwaniuk AN, unpublished data + Sayol, F., J. Maspons, O. Lapiedra, A. N. Iwaniuk, T. Székely, and D. Sol. 2016. Environmental variation and the evolution of large brains in birds. Nat. Commun. 7:13971.
Climacteris_picumnus	PASSERIFORMES (CLIMACTERIDA)	Climacteridae	10	1	34.9	0.300607	continental	Resident	0.225697	0.00078574	0.0122724	0.0529324	altricial	30	Iwaniuk AN, Nelson JE (2003) Developmental differences are correlated with relative brain size in birds: a comparative analysis. Can J Zool 81: 1913-1928.
Climacteris_rufus	PASSERIFORMES (CLIMACTERIDA)	Climacteridae	2	1.03	33.3	0.356483	continental	Resident	0.200353	0.0499234	0.00882577	0.0855061	altricial	43	Iwaniuk AN, Nelson JE (2003) Developmental differences are correlated with relative brain size in birds: a comparative analysis. Can J Zool 81: 1913-1928.
Clytorhynchus_pachycephaloides	PASSERIFORMES (CORVIDA)	Monarchidae	1	1.05	24.75	0.54212	insular	Resident	0.474028	0.0182265	0.0118977	0.0252615	altricial	NA	Sayol, F., J. Maspons, O. Lapiedra, A. N. Iwaniuk, T. Székely, and D. Sol. 2016. Environmental variation and the evolution of large brains in birds. Nat. Commun. 7:13971.
Cnemophilus_loriae	PASSERIFORMES (PASSERIDA)	Cnemophilidae	1	2.15	82.3	0.584978	continental	Resident	0.42694	0.00947523	0.0140189	0.0712594	altricial	NA	Fristoe, T. S., A. N. Iwaniuk, and C. A. Botero. 2017. Big brains stabilize populations and facilitate colonization of variable habitats in birds. Nat. Ecol. Evol. 1–10. Springer US.
Cnemotriccus_fuscatus	PASSERIFORMES (SUBOSCINES)	Tyrannidae	2	0.46	13.5	0.0567187	continental	Resident	0.425275	0.0290492	0.0128525	0	altricial	NA	Iwaniuk AN, Nelson JE (2003) Developmental differences are correlated with relative brain size in birds: a comparative analysis. Can J Zool 81: 1913-1928.
Coccothraustes_vespertinus	PASSERIFORMES (PASSERIDA)	Fringillidae	10	1.7	57.19	0.554263	continental	Migrant	0.198765	0.0843433	0.0189158	0.177942	altricial	26.5	Iwaniuk AN, Nelson JE (2003) Developmental differences are correlated with relative brain size in birds: a comparative analysis. Can J Zool 81: 1913-1928.
Coccyzus_americanus	CUCULIFORMES	Cuculidae	10	1.17	64	0.117547	continental	Migrant	0.390155	0.0875033	0.0124586	0.0783652	altricial	24.5	Iwaniuk AN, Nelson JE (2003) Developmental differences are correlated with relative brain size in birds: a comparative analysis. Can J Zool 81: 1913-1928.
Coccyzus_erythropthalmus	CUCULIFORMES	Cuculidae	6	1.01	50.5	0.103351	continental	Migrant	0.390847	0.159857	0.0136035	0.0635091	altricial	25	Iwaniuk AN, Nelson JE (2003) Developmental differences are correlated with relative brain size in birds: a comparative analysis. Can J Zool 81: 1913-1928.
Coccyzus_vetula	CUCULIFORMES	Cuculidae	10	2	99.3	0.407355	continental	Resident	0.503964	0.0648024	0.0122457	0.00798978	altricial	NA	Iwaniuk AN, Nelson JE (2003) Developmental differences are correlated with relative brain size in birds: a comparative analysis. Can J Zool 81: 1913-1928.
Cochlearius_cochlearius	PELECANIFORMES	Ardeidae	4	5.83	645	0.427921	continental	Resident	0.441883	0.00470187	0.0125705	NA	altricial	NA	Iwaniuk AN, Nelson JE (2003) Developmental differences are correlated with relative brain size in birds: a comparative analysis. Can J Zool 81: 1913-1928.
Coereba_flaveola	PASSERIFORMES (PASSERIDA)	Coerebidae	10	0.44	8.54	0.269071	continental	Resident	0.41875	0.0309867	0.0126148	0.0557089	altricial	30.5	Iwaniuk AN, Nelson JE (2003) Developmental differences are correlated with relative brain size in birds: a comparative analysis. Can J Zool 81: 1913-1928.
Colaptes_auratus	PICIFORMES	Picidae	11	3.06	126.5	0.696856	continental	Migrant	0.210106	0.0782314	0.0166019	0.155014	altricial	37.68	Iwaniuk AN, Nelson JE (2003) Developmental differences are correlated with relative brain size in birds: a comparative analysis. Can J Zool 81: 1913-1928.
Colinus_virginianus	GALLIFORMES	Odontophoridae	10	1.3	166	-0.311588	continental	Resident	0.328594	0.0400178	0.0127805	0.111942	precocial	23.1	Iwaniuk AN, Nelson JE (2003) Developmental differences are correlated with relative brain size in birds: a comparative analysis. Can J Zool 81: 1913-1928.
Colius_striatus	COLIIFORMES	Coliidae	9	1.14	56.4	0.162464	continental	Resident	0.321265	0.015806	0.0112905	0.0272293	altricial	30.75	Iwaniuk AN, Nelson JE (2003) Developmental differences are correlated with relative brain size in birds: a comparative analysis. Can J Zool 81: 1913-1928.
Collocalia_esculenta	APODIFORMES	Apodidae	7	0.2	6.1	-0.330695	continental	Resident	0.498272	0.000993251	0.0142969	0	altricial	62.9	Iwaniuk AN, Nelson JE (2003) Developmental differences are correlated with relative brain size in birds: a comparative analysis. Can J Zool 81: 1913-1928.
Collocalia_spodiopygia	APODIFORMES	Apodidae	10	0.24	6.79	-0.20847	continental	Resident	0.439385	0.0393238	0.0117946	0	altricial	74.6	Iwaniuk AN, Nelson JE (2003) Developmental differences are correlated with relative brain size in birds: a comparative analysis. Can J Zool 81: 1913-1928.
Colluricincla_harmonica	PASSERIFORMES (CORVIDA)	Colluricinclidae	7	2	66	0.636434	continental	Resident	0.187873	0.0119777	0.00911613	0.0503749	altricial	34.5	Iwaniuk AN, Nelson JE (2003) Developmental differences are correlated with relative brain size in birds: a comparative analysis. Can J Zool 81: 1913-1928.
Colluricincla_megarhyncha	PASSERIFORMES (CORVIDA)	Colluricinclidae	7	1.34	35.1	0.590072	continental	Resident	0.41771	0.0295652	0.012275	0.0690073	altricial	31	Iwaniuk AN, Nelson JE (2003) Developmental differences are correlated with relative brain size in birds: a comparative analysis. Can J Zool 81: 1913-1928.
Colonia_colonus	PASSERIFORMES (SUBOSCINES)	Tyrannidae	6	0.47	18.3	-0.092375	continental	Resident	0.412371	0.0487689	0.0120139	0	altricial	NA	Iwaniuk AN, Nelson JE (2003) Developmental differences are correlated with relative brain size in birds: a comparative analysis. Can J Zool 81: 1913-1928.
Columba_arquatrix	COLUMBIFORMES	Columbidae	2	2.25	500	-0.381364	continental	Resident	0.291667	0.0710375	0.0111714	0.184668	altricial	36	Iwaniuk AN, unpublished data + Sayol, F., J. Maspons, O. Lapiedra, A. N. Iwaniuk, T. Székely, and D. Sol. 2016. Environmental variation and the evolution of large brains in birds. Nat. Commun. 7:13971.
Columba_guinea	COLUMBIFORMES	Columbidae	6	2.12	352	-0.244053	continental	Resident	0.252707	0.055868	0.00888393	0.169333	altricial	37	Fristoe, T. S., A. N. Iwaniuk, and C. A. Botero. 2017. Big brains stabilize populations and facilitate colonization of variable habitats in birds. Nat. Ecol. Evol. 1–10. Springer US.
Columba_leucomela	COLUMBIFORMES	Columbidae	7	2.29	420	-0.265967	continental	Resident	0.348501	0.0470422	0.0113	0.169333	altricial	41	Iwaniuk AN, Nelson JE (2003) Developmental differences are correlated with relative brain size in birds: a comparative analysis. Can J Zool 81: 1913-1928.
Columba_leuconota	COLUMBIFORMES	Columbidae	3	1.96	284.75	-0.203625	continental	Resident	0.0672364	0.0983861	0.0176788	0	altricial	NA	Fristoe, T. S., A. N. Iwaniuk, and C. A. Botero. 2017. Big brains stabilize populations and facilitate colonization of variable habitats in birds. Nat. Ecol. Evol. 1–10. Springer US.
Columba_oenas	COLUMBIFORMES	Columbidae	2	1.95	291	-0.220916	continental	Migrant	0.272853	0.0413973	0.0165474	0.132495	altricial	41.75	Iwaniuk AN, unpublished data
Columba_vitiensis	COLUMBIFORMES	Columbidae	3	2.23	380	-0.236391	continental	Resident	0.491466	0.00172829	0.0142457	0.184668	altricial	39	Sayol, F., J. Maspons, O. Lapiedra, A. N. Iwaniuk, T. Székely, and D. Sol. 2016. Environmental variation and the evolution of large brains in birds. Nat. Commun. 7:13971.
Columbina_buckleyi	COLUMBIFORMES	Columbidae	2	0.76	57	-0.248936	continental	Resident	0.425286	0.174696	0.0110556	NA	altricial	NA	Fristoe, T. S., A. N. Iwaniuk, and C. A. Botero. 2017. Big brains stabilize populations and facilitate colonization of variable habitats in birds. Nat. Ecol. Evol. 1–10. Springer US.
Columbina_inca	COLUMBIFORMES	Columbidae	10	0.73	42.5	-0.12459	continental	Resident	0.263476	0.0773826	0.0103118	0.169333	altricial	29	Iwaniuk AN, Nelson JE (2003) Developmental differences are correlated with relative brain size in birds: a comparative analysis. Can J Zool 81: 1913-1928.
Columbina_minuta	COLUMBIFORMES	Columbidae	6	0.56	32.9	-0.246117	continental	Resident	0.384808	0.0588352	0.0126566	0	altricial	26	Iwaniuk AN, unpublished data + Sayol, F., J. Maspons, O. Lapiedra, A. N. Iwaniuk, T. Székely, and D. Sol. 2016. Environmental variation and the evolution of large brains in birds. Nat. Commun. 7:13971.
Columbina_passerina	COLUMBIFORMES	Columbidae	10	0.64	33	-0.114287	continental	Resident	0.36854	0.0137234	0.012796	0.180634	altricial	24.5	Iwaniuk AN, Nelson JE (2003) Developmental differences are correlated with relative brain size in birds: a comparative analysis. Can J Zool 81: 1913-1928.
Columbina_picui	COLUMBIFORMES	Columbidae	4	0.75	51.6	-0.206365	continental	Resident	0.328757	0.084993	0.0123849	0	altricial	24.5	Sayol, F., J. Maspons, O. Lapiedra, A. N. Iwaniuk, T. Székely, and D. Sol. 2016. Environmental variation and the evolution of large brains in birds. Nat. Commun. 7:13971.
Columbina_talpacoti	COLUMBIFORMES	Columbidae	10	0.72	46.5	-0.188826	continental	Resident	0.421683	0.0194472	0.0128229	0.17491	altricial	24	Iwaniuk AN, Nelson JE (2003) Developmental differences are correlated with relative brain size in birds: a comparative analysis. Can J Zool 81: 1913-1928.
Conopophaga_lineata	PASSERIFORMES (SUBOSCINES)	Conopophagidae	3	0.7	21.25	0.222159	continental	Resident	0.356668	0.0898602	0.0116111	0.0252615	altricial	28	Iwaniuk AN, Nelson JE (2003) Developmental differences are correlated with relative brain size in birds: a comparative analysis. Can J Zool 81: 1913-1928.
Conopophila_albogularis	PASSERIFORMES (MELIPHAGIDA)	Meliphagidae	3	0.55	10.5	0.376346	continental	Resident	0.337048	0.0555253	0.00937533	0.171868	altricial	30.5	Iwaniuk AN, unpublished data + Sayol, F., J. Maspons, O. Lapiedra, A. N. Iwaniuk, T. Székely, and D. Sol. 2016. Environmental variation and the evolution of large brains in birds. Nat. Commun. 7:13971.
Conopophila_rufogularis	PASSERIFORMES (MELIPHAGIDA)	Meliphagidae	2	0.44	10.8	0.137404	continental	Resident	0.198162	0.065559	0.00826516	0.117638	altricial	26	Iwaniuk AN, Nelson JE (2003) Developmental differences are correlated with relative brain size in birds: a comparative analysis. Can J Zool 81: 1913-1928.
Contopus_cooperi	PASSERIFORMES (SUBOSCINES)	Tyrannidae	3	0.64	32.1	-0.0987805	continental	Migrant	0.320466	0.282934	0.0157563	0	altricial	33.7	Iwaniuk AN, Nelson JE (2003) Developmental differences are correlated with relative brain size in birds: a comparative analysis. Can J Zool 81: 1913-1928.
Contopus_latirostris	PASSERIFORMES (SUBOSCINES)	Tyrannidae	7	0.38	10.8	-0.00919901	insular	Resident	0.474362	0.0554109	0.014289	0	altricial	NA	Iwaniuk AN, Nelson JE (2003) Developmental differences are correlated with relative brain size in birds: a comparative analysis. Can J Zool 81: 1913-1928.
Contopus_virens	PASSERIFORMES (SUBOSCINES)	Tyrannidae	6	0.45	14.2	0.00639034	continental	Migrant	0.414515	0.101716	0.0128319	0.0235568	altricial	29.55	Iwaniuk AN, Nelson JE (2003) Developmental differences are correlated with relative brain size in birds: a comparative analysis. Can J Zool 81: 1913-1928.
Copsychus_saularis	PASSERIFORMES (PASSERIDA)	Muscicapidae	10	1.1	36	0.378514	continental	Resident	0.368558	0.0847797	0.0112405	0.0786079	altricial	27.25	Iwaniuk AN, Nelson JE (2003) Developmental differences are correlated with relative brain size in birds: a comparative analysis. Can J Zool 81: 1913-1928.
Coracias_caudatus	CORACIIFORMES	Coraciidae	5	2.06	108	0.389815	continental	Resident	0.265338	0.084147	0.00969455	0.00798978	altricial	56	Iwaniuk AN, Nelson JE (2003) Developmental differences are correlated with relative brain size in birds: a comparative analysis. Can J Zool 81: 1913-1928.
Coracias_garrulus	CORACIIFORMES	Coraciidae	7	2.32	146	0.339611	continental	Migrant	0.224501	0.0875345	0.010496	0.038247	altricial	44.5	Iwaniuk AN, Nelson JE (2003) Developmental differences are correlated with relative brain size in birds: a comparative analysis. Can J Zool 81: 1913-1928.
Coracina_caledonica	PASSERIFORMES (CORVIDA)	Campephagidae	10	2.99	145.3	0.596012	insular	Resident	0.528842	0.00144932	0.0139533	0.0712594	altricial	NA	Iwaniuk AN, Nelson JE (2003) Developmental differences are correlated with relative brain size in birds: a comparative analysis. Can J Zool 81: 1913-1928.
Coracina_maxima	PASSERIFORMES (CORVIDA)	Campephagidae	1	2.2	134.7	0.331677	continental	Resident	0.165164	0.012054	0.00884628	0.0714828	altricial	50	Sayol, F., J. Maspons, O. Lapiedra, A. N. Iwaniuk, T. Székely, and D. Sol. 2016. Environmental variation and the evolution of large brains in birds. Nat. Commun. 7:13971.
Coracina_novaehollandiae	PASSERIFORMES (CORVIDA)	Campephagidae	10	2.4	118	0.492918	continental	Migrant	0.191485	0.0247659	0.00909858	0.139204	altricial	45.25	Iwaniuk AN, Nelson JE (2003) Developmental differences are correlated with relative brain size in birds: a comparative analysis. Can J Zool 81: 1913-1928.
Coracina_papuensis	PASSERIFORMES (CORVIDA)	Campephagidae	5	2.03	63.5	0.672978	continental	Resident	0.270613	0.0203313	0.0113633	0.0803905	altricial	43.5	Iwaniuk AN, Nelson JE (2003) Developmental differences are correlated with relative brain size in birds: a comparative analysis. Can J Zool 81: 1913-1928.
Coracina_tenuirostris	PASSERIFORMES (CORVIDA)	Campephagidae	2	1.72	58.75	0.550867	continental	Migrant	0.391794	0.0723315	0.0120057	0.0730841	altricial	50	Sayol, F., J. Maspons, O. Lapiedra, A. N. Iwaniuk, T. Székely, and D. Sol. 2016. Environmental variation and the evolution of large brains in birds. Nat. Commun. 7:13971.
Coracopsis_nigra	PSITTACIFORMES	Psittacidae	1	5.55	265	0.877539	continental	Resident	0.291343	0.109102	0.00749148	0.169333	altricial	60.5	Iwaniuk AN, Dean KM, Nelson JE (2005) Interspecific allometry of the brain and brain regions in parrots (Psittaciformes): comparisons with other birds and primates. Brain Behav Evol 65: 40-59.
Coracopsis_vasa	PSITTACIFORMES	Psittacidae	3	8.68	525	0.941366	continental	Resident	0.322589	0.107516	0.00841205	NA	altricial	64	Iwaniuk AN, Dean KM, Nelson JE (2005) Interspecific allometry of the brain and brain regions in parrots (Psittaciformes): comparisons with other birds and primates. Brain Behav Evol 65: 40-59.
Coragyps_atratus	ACCIPITRIFORMES	Cathartidae	7	11.99	2080.5	0.492223	continental	Resident	0.371199	0.013044	0.0118944	0.0191546	altricial	117	Iwaniuk AN, Nelson JE (2003) Developmental differences are correlated with relative brain size in birds: a comparative analysis. Can J Zool 81: 1913-1928.
Corcorax_melanorhamphos	PASSERIFORMES (CORVIDA)	Corcoracidae	7	5.2	349.1	0.657829	continental	Resident	0.234222	0.0145668	0.0129693	0.174837	altricial	44.25	Iwaniuk AN, Nelson JE (2003) Developmental differences are correlated with relative brain size in birds: a comparative analysis. Can J Zool 81: 1913-1928.
Cormobates_leucophaea	PASSERIFORMES (CLIMACTERIDA)	Climacteridae	7	0.81	22	0.348661	continental	Resident	0.301534	0.0364079	0.0152584	0	altricial	48	Iwaniuk AN, Nelson JE (2003) Developmental differences are correlated with relative brain size in birds: a comparative analysis. Can J Zool 81: 1913-1928.
Corvus_albus	PASSERIFORMES (CORVIDA)	Corvidae	10	8.75	524	0.950467	continental	Resident	0.292185	0.00363847	0.00938769	0.137949	altricial	58.5	Iwaniuk AN, Nelson JE (2003) Developmental differences are correlated with relative brain size in birds: a comparative analysis. Can J Zool 81: 1913-1928.
Corvus_bennetti	PASSERIFORMES (CORVIDA)	Corvidae	3	6.44	391.75	0.807059	continental	Resident	0.144006	0.0141752	0.00798434	0.137373	altricial	47.6	Iwaniuk AN, Nelson JE (2003) Developmental differences are correlated with relative brain size in birds: a comparative analysis. Can J Zool 81: 1913-1928.
Corvus_brachyrhynchos	PASSERIFORMES (CORVIDA)	Corvidae	10	7.17	438.54	0.851163	continental	Migrant	0.211729	0.0745931	0.0160287	0.132476	altricial	49.5	Iwaniuk AN, Nelson JE (2003) Developmental differences are correlated with relative brain size in birds: a comparative analysis. Can J Zool 81: 1913-1928.
Corvus_caurinus	PASSERIFORMES (CORVIDA)	Corvidae	10	7.43	391.5	0.950414	continental	Resident	0.033625	0.154873	0.0189964	0.150242	altricial	49.8	Iwaniuk AN, Nelson JE (2003) Developmental differences are correlated with relative brain size in birds: a comparative analysis. Can J Zool 81: 1913-1928.
Corvus_corax	PASSERIFORMES (CORVIDA)	Corvidae	10	14.45	1051.85	1.06134	continental	Resident	0.0740506	0.114225	0.0158032	0.119277	altricial	62.5	Iwaniuk AN, Nelson JE (2003) Developmental differences are correlated with relative brain size in birds: a comparative analysis. Can J Zool 81: 1913-1928.
Corvus_corone	PASSERIFORMES (CORVIDA)	Corvidae	10	8.51	485.9	0.964989	continental	Migrant	0.160814	0.125184	0.0159906	0.0563628	altricial	51.45	Iwaniuk AN, Nelson JE (2003) Developmental differences are correlated with relative brain size in birds: a comparative analysis. Can J Zool 81: 1913-1928.
Corvus_coronoides	PASSERIFORMES (CORVIDA)	Corvidae	7	9.83	645	0.950342	continental	Resident	0.186385	0.00218594	0.0101885	0.138327	altricial	62.55	Iwaniuk AN, Nelson JE (2003) Developmental differences are correlated with relative brain size in birds: a comparative analysis. Can J Zool 81: 1913-1928.
Corvus_cryptoleucus	PASSERIFORMES (CORVIDA)	Corvidae	10	8.95	534	0.962465	continental	Migrant	0.19385	0.0386655	0.0105992	0.132632	altricial	51	Iwaniuk AN, Nelson JE (2003) Developmental differences are correlated with relative brain size in birds: a comparative analysis. Can J Zool 81: 1913-1928.
Corvus_dauuricus	PASSERIFORMES (CORVIDA)	Corvidae	9	4.75	208	0.857706	continental	Migrant	0.237322	0.116997	0.0129671	0.17491	altricial	NA	Iwaniuk AN, Nelson JE (2003) Developmental differences are correlated with relative brain size in birds: a comparative analysis. Can J Zool 81: 1913-1928.
Corvus_frugilegus	PASSERIFORMES (CORVIDA)	Corvidae	5	7.61	453.5	0.891909	continental	Migrant	0.201583	0.0359587	0.01558	0.122119	altricial	49.75	Iwaniuk AN, Nelson JE (2003) Developmental differences are correlated with relative brain size in birds: a comparative analysis. Can J Zool 81: 1913-1928.
Corvus_mellori	PASSERIFORMES (CORVIDA)	Corvidae	10	8.5	541	0.903575	continental	Resident	0.233825	0.0516555	0.0133986	0.0763407	altricial	56.4	Iwaniuk AN, Nelson JE (2003) Developmental differences are correlated with relative brain size in birds: a comparative analysis. Can J Zool 81: 1913-1928.
Corvus_monedula	PASSERIFORMES (CORVIDA)	Corvidae	7	5.15	246	0.84446	continental	Migrant	0.177351	0.0240816	0.0130632	0.152997	altricial	50	Iwaniuk AN, Nelson JE (2003) Developmental differences are correlated with relative brain size in birds: a comparative analysis. Can J Zool 81: 1913-1928.
Corvus_moneduloides	PASSERIFORMES (CORVIDA)	Corvidae	9	7.23	267.53	1.13665	insular	Resident	0.396906	0.0288558	0.0103267	0.139749	altricial	NA	Iwaniuk AN, Nelson JE (2003) Developmental differences are correlated with relative brain size in birds: a comparative analysis. Can J Zool 81: 1913-1928.
Corvus_orru	PASSERIFORMES (CORVIDA)	Corvidae	8	8.91	433	1.07556	continental	Resident	0.219479	0.0341803	0.0089334	0.150106	altricial	59.1	Iwaniuk AN, Nelson JE (2003) Developmental differences are correlated with relative brain size in birds: a comparative analysis. Can J Zool 81: 1913-1928.
Corvus_ossifragus	PASSERIFORMES (CORVIDA)	Corvidae	6	5.99	285	0.91303	continental	Resident	0.371299	0.0152811	0.00996609	0.150242	altricial	45.5	Iwaniuk AN, Nelson JE (2003) Developmental differences are correlated with relative brain size in birds: a comparative analysis. Can J Zool 81: 1913-1928.
Corydon_sumatranus	PASSERIFORMES (SUBOSCINES)	Eurylaimidae	2	2.4	140	0.397046	continental	Resident	0.480411	0.029892	0.0137846	NA	altricial	NA	Iwaniuk AN, Nelson JE (2003) Developmental differences are correlated with relative brain size in birds: a comparative analysis. Can J Zool 81: 1913-1928.
Coryphistera_alaudina	PASSERIFORMES (SUBOSCINES)	Furnariidae	2	0.94	34.3	0.248457	continental	Resident	0.273922	0.0778509	0.0127025	0	altricial	NA	Iwaniuk AN, Nelson JE (2003) Developmental differences are correlated with relative brain size in birds: a comparative analysis. Can J Zool 81: 1913-1928.
Coryphospingus_cucullatus	PASSERIFORMES (PASSERIDA)	Emberizidae	10	0.67	14.3	0.400485	continental	Migrant	0.361154	0.0801072	0.0119543	NA	altricial	NA	Iwaniuk AN, Nelson JE (2003) Developmental differences are correlated with relative brain size in birds: a comparative analysis. Can J Zool 81: 1913-1928.
Corythaixoides_concolor	MUSOPHAGIFORMES	Musophagidae	3	3.78	228	0.5778	continental	Resident	0.265077	0.132229	0.0093095	0.0662803	altricial	59	Iwaniuk AN, unpublished data + Sayol, F., J. Maspons, O. Lapiedra, A. N. Iwaniuk, T. Székely, and D. Sol. 2016. Environmental variation and the evolution of large brains in birds. Nat. Commun. 7:13971.
Coscoroba_coscoroba	ANSERIFORMES	Anatidae	7	9.16	4327	-0.187654	continental	Migrant	0.210249	0.188953	0.010922	NA	precocial	105	Iwaniuk AN, Nelson JE (2003) Developmental differences are correlated with relative brain size in birds: a comparative analysis. Can J Zool 81: 1913-1928.
Cossypha_caffra	PASSERIFORMES (PASSERIDA)	Muscicapidae	5	1.02	28.5	0.434017	continental	Resident	0.227542	0.078451	0.00952918	0.15612	altricial	32.6	Iwaniuk AN, Nelson JE (2003) Developmental differences are correlated with relative brain size in birds: a comparative analysis. Can J Zool 81: 1913-1928.
Coturnicops_noveboracensis	GRUIFORMES	Rallidae	4	0.74	60.9	-0.312718	continental	Migrant	0.294078	0.131942	0.0156941	0.132584	precocial	35.75	Iwaniuk AN, Nelson JE (2003) Developmental differences are correlated with relative brain size in birds: a comparative analysis. Can J Zool 81: 1913-1928.
Coturnix_chinensis	GALLIFORMES	Phasianidae	3	0.56	44.5	-0.415486	continental	Resident	0.374936	0.00549982	0.0111289	0.15969	precocial	44.5	Iwaniuk AN, Nelson JE (2003) Developmental differences are correlated with relative brain size in birds: a comparative analysis. Can J Zool 81: 1913-1928.
Coturnix_coturnix	GALLIFORMES	Phasianidae	10	0.94	96.5	-0.331627	continental	Migrant	0.193685	0.0115872	0.0111452	0.17491	precocial	28.05	Iwaniuk AN, Nelson JE (2003) Developmental differences are correlated with relative brain size in birds: a comparative analysis. Can J Zool 81: 1913-1928.
Coturnix_pectoralis	GALLIFORMES	Phasianidae	9	0.96	101.95	-0.341384	continental	Resident	0.166425	0.00456554	0.00912455	0.15969	precocial	19.6	Iwaniuk AN, Nelson JE (2003) Developmental differences are correlated with relative brain size in birds: a comparative analysis. Can J Zool 81: 1913-1928.
Cracticus_nigrogularis	PASSERIFORMES (CORVIDA)	Cracticidae	2	3.02	123	0.699433	continental	Resident	0.176638	0.020078	0.00886482	0.0555015	altricial	51	Iwaniuk AN, Nelson JE (2003) Developmental differences are correlated with relative brain size in birds: a comparative analysis. Can J Zool 81: 1913-1928.
Cracticus_quoyi	PASSERIFORMES (CORVIDA)	Cracticidae	1	3.55	180	0.647589	continental	Resident	0.411256	0.033509	0.012028	0.064948	altricial	NA	Sayol, F., J. Maspons, O. Lapiedra, A. N. Iwaniuk, T. Székely, and D. Sol. 2016. Environmental variation and the evolution of large brains in birds. Nat. Commun. 7:13971.
Cracticus_torquatus	PASSERIFORMES (CORVIDA)	Cracticidae	8	2.78	89.82	0.792928	continental	Resident	0.174947	0.00718433	0.0091208	0.0757874	altricial	49	Iwaniuk AN, Nelson JE (2003) Developmental differences are correlated with relative brain size in birds: a comparative analysis. Can J Zool 81: 1913-1928.
Crateroscelis_nigrorufa	PASSERIFORMES (MELIPHAGIDA)	Acanthizidae	1	0.8	15.5	0.53263	continental	Resident	0.450331	0.00616253	0.0144081	0	altricial	NA	Sayol, F., J. Maspons, O. Lapiedra, A. N. Iwaniuk, T. Székely, and D. Sol. 2016. Environmental variation and the evolution of large brains in birds. Nat. Commun. 7:13971.
Crateroscelis_robusta	PASSERIFORMES (MELIPHAGIDA)	Acanthizidae	1	0.94	18.25	0.602306	continental	Resident	0.439099	0.00886743	0.0144164	0	altricial	NA	Fristoe, T. S., A. N. Iwaniuk, and C. A. Botero. 2017. Big brains stabilize populations and facilitate colonization of variable habitats in birds. Nat. Ecol. Evol. 1–10. Springer US.
Crax_rubra	GALLIFORMES	Cracidae	6	9.56	4133	-0.119188	continental	Resident	0.492944	0.0596944	0.0133491	NA	precocial	NA	Iwaniuk AN, Nelson JE (2003) Developmental differences are correlated with relative brain size in birds: a comparative analysis. Can J Zool 81: 1913-1928.
Crex_crex	GRUIFORMES	Rallidae	10	1.38	155.5	-0.215225	continental	Migrant	0.266423	0.140297	0.0151133	0.137044	precocial	37.25	Iwaniuk AN, Nelson JE (2003) Developmental differences are correlated with relative brain size in birds: a comparative analysis. Can J Zool 81: 1913-1928.
Crinifer_piscator	MUSOPHAGIFORMES	Musophagidae	2	4.7	527	0.325774	continental	Resident	0.339421	0.127996	0.00890916	NA	altricial	NA	Iwaniuk AN, Nelson JE (2003) Developmental differences are correlated with relative brain size in birds: a comparative analysis. Can J Zool 81: 1913-1928.
Crossoptilon_crossoptilon	GALLIFORMES	Phasianidae	4	5.88	2137.5	-0.23545	continental	Resident	0.152872	0.146071	0.020188	NA	precocial	24.1	Iwaniuk AN, Nelson JE (2003) Developmental differences are correlated with relative brain size in birds: a comparative analysis. Can J Zool 81: 1913-1928.
Crotophaga_ani	CUCULIFORMES	Cuculidae	10	1.56	111.73	0.0927538	continental	Resident	0.420287	0.0271449	0.0127964	0.0628158	altricial	23.55	Iwaniuk AN, Nelson JE (2003) Developmental differences are correlated with relative brain size in birds: a comparative analysis. Can J Zool 81: 1913-1928.
Crypturellus_soui	TINAMIFORMES	Tinamidae	3	1.49	217	-0.325418	continental	Resident	0.444447	0.0100433	0.0129247	NA	precocial	28.05	Iwaniuk AN, Nelson JE (2003) Developmental differences are correlated with relative brain size in birds: a comparative analysis. Can J Zool 81: 1913-1928.
Cuculus_canorus	CUCULIFORMES	Cuculidae	10	1.57	111.5	0.100299	continental	Migrant	0.281704	0.179682	0.0139015	0.0235568	altricial	30.5	Iwaniuk AN, Nelson JE (2003) Developmental differences are correlated with relative brain size in birds: a comparative analysis. Can J Zool 81: 1913-1928.
Cuculus_pallidus	CUCULIFORMES	Cuculidae	5	1.43	87.7	0.141546	continental	Migrant	0.2787	0.222908	0.00893651	0	altricial	NA	Iwaniuk AN, Nelson JE (2003) Developmental differences are correlated with relative brain size in birds: a comparative analysis. Can J Zool 81: 1913-1928.
Cuculus_saturatus	CUCULIFORMES	Cuculidae	6	1.58	81.05	0.285518	continental	Migrant	0.442362	0.0958673	0.0124102	0.0633417	altricial	NA	Iwaniuk AN, Nelson JE (2003) Developmental differences are correlated with relative brain size in birds: a comparative analysis. Can J Zool 81: 1913-1928.
Culicicapa_helianthea	PASSERIFORMES (PASSERIDA)	Muscicapidae	3	0.31	7.51	-0.00905553	continental	Resident	0.487503	0.0295677	0.0135624	0	altricial	NA	Iwaniuk AN, Nelson JE (2003) Developmental differences are correlated with relative brain size in birds: a comparative analysis. Can J Zool 81: 1913-1928.
Curaeus_curaeus	PASSERIFORMES (PASSERIDA)	Icteridae	8	2.47	90	0.673572	continental	Migrant	0.118401	0.0346554	0.014691	0.195968	altricial	NA	Iwaniuk AN, Nelson JE (2003) Developmental differences are correlated with relative brain size in birds: a comparative analysis. Can J Zool 81: 1913-1928.
Cursorius_cursor	CHARADRIIFORMES	Glareolidae	3	1.44	138	-0.105711	continental	Migrant	0.100434	0.0202858	0.00346371	NA	precocial	18.6	Iwaniuk AN, Nelson JE (2003) Developmental differences are correlated with relative brain size in birds: a comparative analysis. Can J Zool 81: 1913-1928.
Cyanerpes_cyaneus	PASSERIFORMES (PASSERIDA)	Thraupidae	8	0.55	14	0.215016	continental	Resident	0.471663	0.0188383	0.0128905	0.131106	altricial	26.5	Iwaniuk AN, Nelson JE (2003) Developmental differences are correlated with relative brain size in birds: a comparative analysis. Can J Zool 81: 1913-1928.
Cyanocitta_cristata	PASSERIFORMES (CORVIDA)	Corvidae	10	2.92	87	0.859949	continental	Migrant	0.279646	0.071887	0.0168054	0.155527	altricial	36	Iwaniuk AN, Nelson JE (2003) Developmental differences are correlated with relative brain size in birds: a comparative analysis. Can J Zool 81: 1913-1928.
Cyanocitta_stelleri	PASSERIFORMES (CORVIDA)	Corvidae	10	3.54	128	0.835958	continental	Resident	0.14033	0.116709	0.0143589	0.147674	altricial	32	Iwaniuk AN, Nelson JE (2003) Developmental differences are correlated with relative brain size in birds: a comparative analysis. Can J Zool 81: 1913-1928.
Cyanocorax_affinis	PASSERIFORMES (CORVIDA)	Corvidae	5	4.36	212	0.761351	continental	Resident	0.472517	0.0386561	0.0137715	0.0762577	altricial	NA	Iwaniuk AN, unpublished data + Sayol, F., J. Maspons, O. Lapiedra, A. N. Iwaniuk, T. Székely, and D. Sol. 2016. Environmental variation and the evolution of large brains in birds. Nat. Commun. 7:13971.
Cyanocorax_morio	PASSERIFORMES (CORVIDA)	Corvidae	10	4.8	204	0.879066	continental	Resident	0.465012	0.0918757	0.0143064	0.179621	altricial	42	Iwaniuk AN, Nelson JE (2003) Developmental differences are correlated with relative brain size in birds: a comparative analysis. Can J Zool 81: 1913-1928.
Cyanoliseus_patagonus	PSITTACIFORMES	Psittacidae	2	8.23	278	1.24467	continental	Resident	0.169217	0.0568621	0.00792726	0.169333	altricial	80.5	Iwaniuk AN, Dean KM, Nelson JE (2005) Interspecific allometry of the brain and brain regions in parrots (Psittaciformes): comparisons with other birds and primates. Brain Behav Evol 65: 40-59.
Cyanopsitta_spixii	PSITTACIFORMES	Psittacidae	1	7.25	348	0.991942	continental	Resident	0.201679	0.129689	0.0139391	NA	altricial	NA	Iwaniuk AN, Dean KM, Nelson JE (2005) Interspecific allometry of the brain and brain regions in parrots (Psittaciformes): comparisons with other birds and primates. Brain Behav Evol 65: 40-59.
Cyanoramphus_auriceps	PSITTACIFORMES	Psittacidae	2	2.78	45.95	1.1688	insular	Resident	NA	NA	NA	0.153911	altricial	59	Iwaniuk AN, Nelson JE (2003) Developmental differences are correlated with relative brain size in birds: a comparative analysis. Can J Zool 81: 1913-1928.
Cyanoramphus_novaezelandiae	PSITTACIFORMES	Psittacidae	1	2.25	59	0.817092	insular	Resident	0.228636	0.0379825	0.0218735	0.153911	altricial	NA	Iwaniuk AN, Dean KM, Nelson JE (2005) Interspecific allometry of the brain and brain regions in parrots (Psittaciformes): comparisons with other birds and primates. Brain Behav Evol 65: 40-59.
Cyanoramphus_unicolor	PSITTACIFORMES	Psittacidae	4	4.03	87.23	1.18065	insular	Resident	NA	NA	NA	0.0675072	altricial	76	Iwaniuk AN, Nelson JE (2003) Developmental differences are correlated with relative brain size in birds: a comparative analysis. Can J Zool 81: 1913-1928.
Cyclarhis_gujanensis	PASSERIFORMES (CORVIDA)	Vireonidae	5	1.26	28.8	0.639454	continental	Resident	0.410971	0.0309732	0.0127214	0.0629912	altricial	NA	Iwaniuk AN, Nelson JE (2003) Developmental differences are correlated with relative brain size in birds: a comparative analysis. Can J Zool 81: 1913-1928.
Cyclopsitta_diophthalma	PSITTACIFORMES	Psittacidae	1	1.7	33	0.862628	continental	Resident	0.489007	0.00799402	0.0142188	0.214732	altricial	NA	Iwaniuk AN, Dean KM, Nelson JE (2005) Interspecific allometry of the brain and brain regions in parrots (Psittaciformes): comparisons with other birds and primates. Brain Behav Evol 65: 40-59.
Cyclopsitta_gulielmitertii	PSITTACIFORMES	Psittacidae	2	1.53	29.5	0.820142	continental	Resident	0.493411	0.00117637	0.0142538	0.112581	altricial	59.5	Iwaniuk AN, Dean KM, Nelson JE (2005) Interspecific allometry of the brain and brain regions in parrots (Psittaciformes): comparisons with other birds and primates. Brain Behav Evol 65: 40-59.
Cygnus_atratus	ANSERIFORMES	Anatidae	12	12.15	5650	-0.0547803	continental	Resident	0.149341	0.0305668	0.00753808	0	precocial	40.1	Iwaniuk AN, Nelson JE (2003) Developmental differences are correlated with relative brain size in birds: a comparative analysis. Can J Zool 81: 1913-1928.
Cygnus_buccinator	ANSERIFORMES	Anatidae	8	20.29	11100	0.0793204	continental	Migrant	0.0870317	0.096078	0.0211938	0.112581	precocial	35.1	Iwaniuk AN, Nelson JE (2003) Developmental differences are correlated with relative brain size in birds: a comparative analysis. Can J Zool 81: 1913-1928.
Cygnus_columbianus	ANSERIFORMES	Anatidae	10	17.35	7285.9	0.158881	continental	Migrant	0.133157	0.228416	0.0165962	0.111584	precocial	53.5	Iwaniuk AN, Nelson JE (2003) Developmental differences are correlated with relative brain size in birds: a comparative analysis. Can J Zool 81: 1913-1928.
Cygnus_cygnus	ANSERIFORMES	Anatidae	3	19.5	9350	0.135821	continental	Migrant	0.170587	0.113067	0.0179502	0.0844356	precocial	79	Iwaniuk AN, Nelson JE (2003) Developmental differences are correlated with relative brain size in birds: a comparative analysis. Can J Zool 81: 1913-1928.
Cymbilaimus_lineatus	PASSERIFORMES (SUBOSCINES)	Thamnophilidae	6	1.22	35.8	0.485179	continental	Resident	0.488734	0.0222368	0.0130987	0.0358849	altricial	NA	Iwaniuk AN, Nelson JE (2003) Developmental differences are correlated with relative brain size in birds: a comparative analysis. Can J Zool 81: 1913-1928.
Cyornis_rubeculoides	PASSERIFORMES (PASSERIDA)	Muscicapidae	4	0.55	14.2	0.207061	continental	Migrant	0.406914	0.0528063	0.011394	0	altricial	NA	Iwaniuk AN, Nelson JE (2003) Developmental differences are correlated with relative brain size in birds: a comparative analysis. Can J Zool 81: 1913-1928.
Cyphorhinus_arada	PASSERIFORMES (PASSERIDA)	Troglodytidae	5	0.91	20.9	0.493836	continental	Resident	0.493394	0.0398736	0.0133325	0.0235568	altricial	NA	Iwaniuk AN, Nelson JE (2003) Developmental differences are correlated with relative brain size in birds: a comparative analysis. Can J Zool 81: 1913-1928.
Cypsiurus_parvus	APODIFORMES	Apodidae	2	0.3	13.6	-0.374864	continental	Resident	0.319504	0.00117585	0.0101568	0	altricial	51.5	Iwaniuk AN, Nelson JE (2003) Developmental differences are correlated with relative brain size in birds: a comparative analysis. Can J Zool 81: 1913-1928.
Cyrtonyx_montezumae	GALLIFORMES	Odontophoridae	6	1.46	185.5	-0.257801	continental	Resident	0.266552	0.122528	0.0090544	0.153911	precocial	25.6	Iwaniuk AN, Nelson JE (2003) Developmental differences are correlated with relative brain size in birds: a comparative analysis. Can J Zool 81: 1913-1928.
Dacelo_gaudichaud	CORACIIFORMES	Alcedinidae	1	2.15	144.75	0.268333	continental	Resident	0.494732	0.00116411	0.0144361	0.00798978	altricial	NA	Fristoe, T. S., A. N. Iwaniuk, and C. A. Botero. 2017. Big brains stabilize populations and facilitate colonization of variable habitats in birds. Nat. Ecol. Evol. 1–10. Springer US.
Dacelo_leachii	CORACIIFORMES	Alcedinidae	6	4.23	309	0.519799	continental	Resident	0.225937	0.0582826	0.00839036	0.0238673	altricial	61.5	Iwaniuk AN, Nelson JE (2003) Developmental differences are correlated with relative brain size in birds: a comparative analysis. Can J Zool 81: 1913-1928.
Dacelo_novaeguineae	CORACIIFORMES	Alcedinidae	10	4.31	334.5	0.494066	continental	Resident	0.23303	0.00197447	0.0120508	0.0260027	altricial	60.5	Iwaniuk AN, Nelson JE (2003) Developmental differences are correlated with relative brain size in birds: a comparative analysis. Can J Zool 81: 1913-1928.
Dacnis_cayana	PASSERIFORMES (PASSERIDA)	Thraupidae	3	0.55	13	0.256575	continental	Resident	0.434205	0.022344	0.0128329	0.115792	altricial	NA	Iwaniuk AN, Nelson JE (2003) Developmental differences are correlated with relative brain size in birds: a comparative analysis. Can J Zool 81: 1913-1928.
Daphoenositta_chrysoptera	PASSERIFORMES (CORVIDA)	Neosittidae	4	0.61	11.7	0.419201	continental	Resident	0.205343	0.00831153	0.00976152	0	altricial	33.5	Iwaniuk AN, unpublished data + Sayol, F., J. Maspons, O. Lapiedra, A. N. Iwaniuk, T. Székely, and D. Sol. 2016. Environmental variation and the evolution of large brains in birds. Nat. Commun. 7:13971.
Daption_capense	PROCELLARIIFORMES	Procellariidae	10	5.02	430	0.505716	continental	Migrant	0.086337	0.00223006	0.0138821	0.0131867	precocial	93.25	Iwaniuk AN, Nelson JE (2003) Developmental differences are correlated with relative brain size in birds: a comparative analysis. Can J Zool 81: 1913-1928.
Daptrius_ater	FALCONIFORMES	Falconidae	3	5.28	352	0.668457	continental	Resident	0.48578	0.0230308	0.013059	0.0537164	altricial	NA	Iwaniuk AN, Nelson JE (2003) Developmental differences are correlated with relative brain size in birds: a comparative analysis. Can J Zool 81: 1913-1928.
Dasyornis_brachypterus	PASSERIFORMES (MELIPHAGIDA)	Dasyornithidae	1	1.45	44	0.542233	continental	Resident	0.396096	0.0480049	0.0109351	0.206203	altricial	NA	Sayol, F., J. Maspons, O. Lapiedra, A. N. Iwaniuk, T. Székely, and D. Sol. 2016. Environmental variation and the evolution of large brains in birds. Nat. Commun. 7:13971.
Dasyornis_broadbenti	PASSERIFORMES (MELIPHAGIDA)	Dasyornithidae	2	1.88	83.3	0.444009	continental	Resident	0.407129	0.144146	0.0181487	0.148095	altricial	38	Iwaniuk AN, Nelson JE (2003) Developmental differences are correlated with relative brain size in birds: a comparative analysis. Can J Zool 81: 1913-1928.
Delichon_urbicum	PASSERIFORMES (PASSERIDA)	Hirundinidae	9	0.48	14.5	0.0592045	continental	Migrant	0.247239	0.164452	0.0142427	0	altricial	41.2	Iwaniuk AN, Nelson JE (2003) Developmental differences are correlated with relative brain size in birds: a comparative analysis. Can J Zool 81: 1913-1928.
Dendragapus_canadensis	GALLIFORMES	Phasianidae	10	2.44	520.84	-0.323197	continental	Resident	0.0457294	0.198948	0.0208393	0.0178346	precocial	22.9	Iwaniuk AN, Nelson JE (2003) Developmental differences are correlated with relative brain size in birds: a comparative analysis. Can J Zool 81: 1913-1928.
Dendragapus_obscurus	GALLIFORMES	Phasianidae	5	3.07	1058.5	-0.491213	continental	Resident	0.0443618	0.172788	0.0194398	0.0178346	precocial	26.1	Iwaniuk AN, Nelson JE (2003) Developmental differences are correlated with relative brain size in birds: a comparative analysis. Can J Zool 81: 1913-1928.
Dendrocincla_fuliginosa	PASSERIFORMES (SUBOSCINES)	Dendrocolaptidae	10	1.06	38.7	0.300916	continental	Resident	0.459615	0.00285161	0.0126303	0.0033704	altricial	NA	Iwaniuk AN, Nelson JE (2003) Developmental differences are correlated with relative brain size in birds: a comparative analysis. Can J Zool 81: 1913-1928.
Dendrocolaptes_certhia	PASSERIFORMES (SUBOSCINES)	Dendrocolaptidae	3	1.74	68.7	0.474687	continental	Resident	0.486163	0.0225926	0.0130847	0	altricial	NA	Iwaniuk AN, Nelson JE (2003) Developmental differences are correlated with relative brain size in birds: a comparative analysis. Can J Zool 81: 1913-1928.
Dendrocygna_arcuata	ANSERIFORMES	Anatidae	7	4.51	799	0.0511287	continental	Resident	0.300898	0.0315859	0.0106311	0	precocial	30	Iwaniuk AN, Nelson JE (2003) Developmental differences are correlated with relative brain size in birds: a comparative analysis. Can J Zool 81: 1913-1928.
Dendrocygna_eytoni	ANSERIFORMES	Anatidae	12	4.56	790	0.0685068	continental	Resident	0.18666	0.0269266	0.00931522	0.112581	precocial	89.5	Iwaniuk AN, Nelson JE (2003) Developmental differences are correlated with relative brain size in birds: a comparative analysis. Can J Zool 81: 1913-1928.
Dendroica_caerulescens	PASSERIFORMES (PASSERIDA)	Parulidae	10	0.43	10.15	0.149225	continental	Migrant	0.388426	0.0418436	0.0143981	0.0989648	altricial	21.7	Iwaniuk AN, Nelson JE (2003) Developmental differences are correlated with relative brain size in birds: a comparative analysis. Can J Zool 81: 1913-1928.
Dendroica_coronata	PASSERIFORMES (PASSERIDA)	Parulidae	10	0.51	11.95	0.228296	continental	Migrant	0.227895	0.129473	0.0154036	0.0129269	altricial	24.5	Iwaniuk AN, Nelson JE (2003) Developmental differences are correlated with relative brain size in birds: a comparative analysis. Can J Zool 81: 1913-1928.
Dendroica_petechia	PASSERIFORMES (PASSERIDA)	Parulidae	10	0.52	11.07	0.290611	continental	Migrant	0.307734	0.217131	0.0153131	0.0235568	altricial	20.8	Iwaniuk AN, Nelson JE (2003) Developmental differences are correlated with relative brain size in birds: a comparative analysis. Can J Zool 81: 1913-1928.
Dendroplex_picus	PASSERIFORMES (SUBOSCINES)	Dendrocolaptidae	5	1.3	38.8	0.503564	continental	Resident	0.448234	0.00843708	0.013086	0.0566084	altricial	NA	Iwaniuk AN, Nelson JE (2003) Developmental differences are correlated with relative brain size in birds: a comparative analysis. Can J Zool 81: 1913-1928.
Deroptyus_accipitrinus	PSITTACIFORMES	Psittacidae	4	7.74	246	1.25187	continental	Resident	0.482013	0.0169031	0.0128273	0.135864	altricial	91	Iwaniuk AN, Nelson JE (2003) Developmental differences are correlated with relative brain size in birds: a comparative analysis. Can J Zool 81: 1913-1928.
Dicaeum_aeruginosum	PASSERIFORMES (PASSERIDA)	Dicaeidae	6	0.5	11.83	0.214154	insular	Resident	0.485137	0.0526728	0.0132932	0.0705858	altricial	NA	Iwaniuk AN, Nelson JE (2003) Developmental differences are correlated with relative brain size in birds: a comparative analysis. Can J Zool 81: 1913-1928.
Dicaeum_hirundinaceum	PASSERIFORMES (PASSERIDA)	Dicaeidae	4	0.37	9.05	0.0632707	continental	Resident	0.180457	0.0146505	0.00905716	0.117638	altricial	26.5	Iwaniuk AN, Nelson JE (2003) Developmental differences are correlated with relative brain size in birds: a comparative analysis. Can J Zool 81: 1913-1928.
Dicrurus_bracteatus	PASSERIFORMES (CORVIDA)	Dicruridae	1	1.8	82.75	0.404239	continental	Resident	0.36571	0.0293308	0.0121801	0.0958239	altricial	40	Fristoe, T. S., A. N. Iwaniuk, and C. A. Botero. 2017. Big brains stabilize populations and facilitate colonization of variable habitats in birds. Nat. Ecol. Evol. 1–10. Springer US.
Dicrurus_hottentottus	PASSERIFORMES (CORVIDA)	Dicruridae	11	1.96	66.34	0.61335	continental	Migrant	0.3871	0.0646525	0.0117778	0.119014	altricial	NA	Iwaniuk AN, Nelson JE (2003) Developmental differences are correlated with relative brain size in birds: a comparative analysis. Can J Zool 81: 1913-1928.
Dinopium_javanense	PICIFORMES	Picidae	8	2.67	72.85	0.869988	continental	Resident	0.439531	0.062331	0.0123645	0	altricial	NA	Iwaniuk AN, Nelson JE (2003) Developmental differences are correlated with relative brain size in birds: a comparative analysis. Can J Zool 81: 1913-1928.
Diomedea_exulans	PROCELLARIIFORMES	Diomedeidae	3	28.25	7046.67	0.665105	continental	Migrant	0.0535614	0.106903	0.0126751	0.014162	precocial	356.75	Iwaniuk AN, Nelson JE (2003) Developmental differences are correlated with relative brain size in birds: a comparative analysis. Can J Zool 81: 1913-1928.
Diopsittaca_nobilis	PSITTACIFORMES	Psittacidae	3	5.84	151	1.24389	continental	Resident	0.386019	0.0727513	0.0115207	0.135864	altricial	84	Iwaniuk AN, Nelson JE (2003) Developmental differences are correlated with relative brain size in birds: a comparative analysis. Can J Zool 81: 1913-1928.
Diuca_diuca	PASSERIFORMES (PASSERIDA)	Emberizidae	4	1.28	31	0.613921	continental	Migrant	0.158389	0.0865924	0.00994477	NA	altricial	NA	Iwaniuk AN, Nelson JE (2003) Developmental differences are correlated with relative brain size in birds: a comparative analysis. Can J Zool 81: 1913-1928.
Dives_dives	PASSERIFORMES (PASSERIDA)	Icteridae	4	2.2	91.7	0.547317	continental	Resident	0.464237	0.113855	0.0133221	0.205976	altricial	NA	Iwaniuk AN, Nelson JE (2003) Developmental differences are correlated with relative brain size in birds: a comparative analysis. Can J Zool 81: 1913-1928.
Dolichonyx_oryzivorus	PASSERIFORMES (PASSERIDA)	Icteridae	8	1.07	31.55	0.424857	continental	Migrant	0.349425	0.128793	0.014118	0.142784	altricial	23.95	Iwaniuk AN, Nelson JE (2003) Developmental differences are correlated with relative brain size in birds: a comparative analysis. Can J Zool 81: 1913-1928.
Donacobius_atricapilla	PASSERIFORMES (PASSERIDA)	Mimidae	2	1.15	36.8	0.410641	continental	Resident	0.443174	0.0133216	0.0123999	0	altricial	34.5	Iwaniuk AN, Nelson JE (2003) Developmental differences are correlated with relative brain size in birds: a comparative analysis. Can J Zool 81: 1913-1928.
Dromaius_novaehollandiae	CASUARIIFORMES	Dromaiidae	4	28.88	34200	-0.198709	continental	Migrant	0.18427	0.00788269	0.00954333	0.153911	precocial	55	Iwaniuk AN, Nelson JE (2003) Developmental differences are correlated with relative brain size in birds: a comparative analysis. Can J Zool 81: 1913-1928.
Drymodes_brunneopygia	PASSERIFORMES (PASSERIDA)	Petroicidae	4	0.95	33.15	0.278163	continental	Resident	0.201026	0.0663057	0.0104637	0.0578215	altricial	NA	Iwaniuk AN, Nelson JE (2003) Developmental differences are correlated with relative brain size in birds: a comparative analysis. Can J Zool 81: 1913-1928.
Dryocopus_pileatus	PICIFORMES	Picidae	10	6.8	295	1.02052	continental	Resident	0.242029	0.124676	0.0185888	0.0730841	altricial	44.9	Iwaniuk AN, Nelson JE (2003) Developmental differences are correlated with relative brain size in birds: a comparative analysis. Can J Zool 81: 1913-1928.
Dryoscopus_cubla	PASSERIFORMES (CORVIDA)	Malaconotidae	5	1.13	26.25	0.58255	continental	Resident	0.293754	0.111039	0.0097472	0.0746367	altricial	30	Iwaniuk AN, Nelson JE (2003) Developmental differences are correlated with relative brain size in birds: a comparative analysis. Can J Zool 81: 1913-1928.
Ducula_aenea	COLUMBIFORMES	Columbidae	9	3.06	545	-0.122208	continental	Resident	0.432927	0.0660651	0.0123978	0	altricial	NA	Iwaniuk AN, Nelson JE (2003) Developmental differences are correlated with relative brain size in birds: a comparative analysis. Can J Zool 81: 1913-1928.
Ducula_badia	COLUMBIFORMES	Columbidae	3	3.05	486	-0.0612268	continental	Resident	0.455226	0.0646438	0.0132166	0	altricial	NA	Fristoe, T. S., A. N. Iwaniuk, and C. A. Botero. 2017. Big brains stabilize populations and facilitate colonization of variable habitats in birds. Nat. Ecol. Evol. 1–10. Springer US.
Ducula_bicolor	COLUMBIFORMES	Columbidae	11	3.05	457.55	-0.0273984	continental	Resident	0.472766	0.00227793	0.0132341	0	altricial	50	Iwaniuk AN, Nelson JE (2003) Developmental differences are correlated with relative brain size in birds: a comparative analysis. Can J Zool 81: 1913-1928.
Ducula_goliath	COLUMBIFORMES	Columbidae	2	3.38	658	-0.128411	insular	Resident	0.396906	0.0288558	0.0103267	0	altricial	NA	Sayol, F., J. Maspons, O. Lapiedra, A. N. Iwaniuk, T. Székely, and D. Sol. 2016. Environmental variation and the evolution of large brains in birds. Nat. Commun. 7:13971.
Ducula_luctuosa	COLUMBIFORMES	Columbidae	1	3.1	410	0.0503975	insular	Resident	0.495285	0.0229283	0.0139032	0	altricial	NA	Iwaniuk AN, unpublished data
Ducula_melanochroa	COLUMBIFORMES	Columbidae	1	3.8	745	-0.0809249	insular	Resident	0.56694	0.00616718	0.0154043	0	altricial	NA	Sayol, F., J. Maspons, O. Lapiedra, A. N. Iwaniuk, T. Székely, and D. Sol. 2016. Environmental variation and the evolution of large brains in birds. Nat. Commun. 7:13971.
Ducula_pacifica	COLUMBIFORMES	Columbidae	2	2.45	401	-0.172469	continental	Resident	0.546102	0.0041587	0.0129147	0	altricial	NA	Iwaniuk AN, unpublished data + Sayol, F., J. Maspons, O. Lapiedra, A. N. Iwaniuk, T. Székely, and D. Sol. 2016. Environmental variation and the evolution of large brains in birds. Nat. Commun. 7:13971.
Ducula_perspicillata	COLUMBIFORMES	Columbidae	7	3.4	667	-0.13013	insular	Resident	0.531371	0.0176906	0.0151345	NA	altricial	NA	Fristoe, T. S., A. N. Iwaniuk, and C. A. Botero. 2017. Big brains stabilize populations and facilitate colonization of variable habitats in birds. Nat. Ecol. Evol. 1–10. Springer US.
Ducula_pinon	COLUMBIFORMES	Columbidae	2	3.78	792.5	-0.120864	continental	Resident	0.496199	0.00088279	0.0143838	0	altricial	NA	Fristoe, T. S., A. N. Iwaniuk, and C. A. Botero. 2017. Big brains stabilize populations and facilitate colonization of variable habitats in birds. Nat. Ecol. Evol. 1–10. Springer US.
Ducula_radiata	COLUMBIFORMES	Columbidae	1	2.05	295	-0.178562	insular	Resident	0.492204	0.0131361	0.0141284	0	altricial	NA	Fristoe, T. S., A. N. Iwaniuk, and C. A. Botero. 2017. Big brains stabilize populations and facilitate colonization of variable habitats in birds. Nat. Ecol. Evol. 1–10. Springer US.
Dulus_dominicus	PASSERIFORMES (PASSERIDA)	Dulidae	10	1.27	48.4	0.356237	continental	Resident	0.431092	0.0710674	0.0121996	0	altricial	NA	Iwaniuk AN, Nelson JE (2003) Developmental differences are correlated with relative brain size in birds: a comparative analysis. Can J Zool 81: 1913-1928.
Dumetella_carolinensis	PASSERIFORMES (PASSERIDA)	Mimidae	10	1.14	37.8	0.386871	continental	Migrant	0.336796	0.0937373	0.0140459	0.0659219	altricial	24.65	Iwaniuk AN, Nelson JE (2003) Developmental differences are correlated with relative brain size in birds: a comparative analysis. Can J Zool 81: 1913-1928.
Dysithamnus_mentalis	PASSERIFORMES (SUBOSCINES)	Thamnophilidae	7	0.7	15.1	0.413761	continental	Resident	0.403609	0.0554416	0.0122652	0.0235568	altricial	24	Iwaniuk AN, Nelson JE (2003) Developmental differences are correlated with relative brain size in birds: a comparative analysis. Can J Zool 81: 1913-1928.
Eclectus_roratus	PSITTACIFORMES	Psittacidae	12	7.36	561	0.739211	continental	Resident	0.49837	0.00165394	0.0144452	0.135864	altricial	110.5	Iwaniuk AN, Nelson JE (2003) Developmental differences are correlated with relative brain size in birds: a comparative analysis. Can J Zool 81: 1913-1928.
Egretta_novaehollandiae	PELECANIFORMES	Ardeidae	10	3.91	560	0.107689	continental	Migrant	0.247331	0.0818205	0.0122674	0.0268965	altricial	50	Iwaniuk AN, Nelson JE (2003) Developmental differences are correlated with relative brain size in birds: a comparative analysis. Can J Zool 81: 1913-1928.
Elaenia_frantzii	PASSERIFORMES (SUBOSCINES)	Tyrannidae	5	0.61	19.4	0.135617	continental	Resident	0.434575	0.0435861	0.0124337	0.0712594	altricial	30.5	Iwaniuk AN, Nelson JE (2003) Developmental differences are correlated with relative brain size in birds: a comparative analysis. Can J Zool 81: 1913-1928.
Elaenia_martinica	PASSERIFORMES (SUBOSCINES)	Tyrannidae	10	0.65	18.57	0.223651	continental	Resident	0.436669	0.0490101	0.0124375	0.0712594	altricial	NA	Iwaniuk AN, Nelson JE (2003) Developmental differences are correlated with relative brain size in birds: a comparative analysis. Can J Zool 81: 1913-1928.
Elanus_axillaris	ACCIPITRIFORMES	Accipitridae	8	3.37	271	0.366098	continental	Resident	0.173949	0.0142344	0.00874837	0.00244475	altricial	54	Iwaniuk AN, Nelson JE (2003) Developmental differences are correlated with relative brain size in birds: a comparative analysis. Can J Zool 81: 1913-1928.
Elseyornis_melanops	CHARADRIIFORMES	Charadriidae	3	0.84	30	0.211096	continental	Resident	0.183375	0.0137483	0.00916808	NA	precocial	25.1	Iwaniuk AN, Nelson JE (2003) Developmental differences are correlated with relative brain size in birds: a comparative analysis. Can J Zool 81: 1913-1928.
Emberiza_hortulana	PASSERIFORMES (PASSERIDA)	Emberizidae	10	0.7	19.9	0.258968	continental	Migrant	0.218671	0.0239113	0.0140152	0.17491	altricial	24.5	Iwaniuk AN, Nelson JE (2003) Developmental differences are correlated with relative brain size in birds: a comparative analysis. Can J Zool 81: 1913-1928.
Emberiza_spodocephala	PASSERIFORMES (PASSERIDA)	Emberizidae	4	0.93	16.7	0.641385	continental	Migrant	0.254542	0.164783	0.0154904	0.17491	altricial	NA	Iwaniuk AN, Nelson JE (2003) Developmental differences are correlated with relative brain size in birds: a comparative analysis. Can J Zool 81: 1913-1928.
Empidonax_minimus	PASSERIFORMES (SUBOSCINES)	Tyrannidae	3	0.37	10.48	-0.019	continental	Migrant	0.292257	0.152027	0.0169311	0.0235568	altricial	28.75	Iwaniuk AN, Nelson JE (2003) Developmental differences are correlated with relative brain size in birds: a comparative analysis. Can J Zool 81: 1913-1928.
Empidonax_virescens	PASSERIFORMES (SUBOSCINES)	Tyrannidae	10	0.43	12.9	0.0147724	continental	Migrant	0.409832	0.0729795	0.0121521	0.0235568	altricial	27.5	Iwaniuk AN, Nelson JE (2003) Developmental differences are correlated with relative brain size in birds: a comparative analysis. Can J Zool 81: 1913-1928.
Enicognathus_ferrugineus	PSITTACIFORMES	Psittacidae	3	5.32	160	1.11817	continental	Resident	0.118406	0.0703094	0.0189707	0.111883	altricial	NA	Iwaniuk AN, Dean KM, Nelson JE (2005) Interspecific allometry of the brain and brain regions in parrots (Psittaciformes): comparisons with other birds and primates. Brain Behav Evol 65: 40-59.
Enicognathus_leptorhynchus	PSITTACIFORMES	Psittacidae	1	7.6	193	1.36968	continental	Resident	0.317548	0.037796	0.0179086	NA	altricial	NA	Iwaniuk AN, Dean KM, Nelson JE (2005) Interspecific allometry of the brain and brain regions in parrots (Psittaciformes): comparisons with other birds and primates. Brain Behav Evol 65: 40-59.
Enicurus_scouleri	PASSERIFORMES (PASSERIDA)	Muscicapidae	3	0.76	15.83	0.469523	continental	Resident	0.282274	0.0860902	0.0122237	0.021084	altricial	NA	Iwaniuk AN, Nelson JE (2003) Developmental differences are correlated with relative brain size in birds: a comparative analysis. Can J Zool 81: 1913-1928.
Entomyzon_cyanotis	PASSERIFORMES (MELIPHAGIDA)	Meliphagidae	3	2.23	105.6	0.481713	continental	Resident	0.233949	0.0261344	0.0107631	0.123721	altricial	40	Iwaniuk AN, Nelson JE (2003) Developmental differences are correlated with relative brain size in birds: a comparative analysis. Can J Zool 81: 1913-1928.
Eopsaltria_australis	PASSERIFORMES (PASSERIDA)	Petroicidae	6	0.86	20.25	0.455042	continental	Resident	0.281834	0.0120217	0.0142565	0	altricial	28.7	Iwaniuk AN, Nelson JE (2003) Developmental differences are correlated with relative brain size in birds: a comparative analysis. Can J Zool 81: 1913-1928.
Eopsaltria_georgiana	PASSERIFORMES (PASSERIDA)	Petroicidae	4	0.75	19.77	0.331636	continental	Resident	0.339363	0.0636548	0.0107674	0	altricial	27	Iwaniuk AN, Nelson JE (2003) Developmental differences are correlated with relative brain size in birds: a comparative analysis. Can J Zool 81: 1913-1928.
Eopsaltria_griseogularis	PASSERIFORMES (PASSERIDA)	Petroicidae	3	0.83	21.83	0.377403	continental	Resident	0.201834	0.054869	0.00898163	0.17491	altricial	NA	Iwaniuk AN, Nelson JE (2003) Developmental differences are correlated with relative brain size in birds: a comparative analysis. Can J Zool 81: 1913-1928.
Eopsaltria_pulverulenta	PASSERIFORMES (PASSERIDA)	Petroicidae	1	0.83	19.3	0.446481	continental	Resident	0.368783	0.0476691	0.0109758	0	altricial	NA	Franklin DC, Garnett ST, Luck GW, Gutierrez-Ibanez C, Iwaniuk AN (2014) Relative brain size in Australian birds. Emu 114: 160-170.
Eos_bornea	PSITTACIFORMES	Psittacidae	4	4.78	120	1.17246	insular	Resident	0.516228	0.018744	0.0141188	0.0637791	altricial	80	Iwaniuk AN, Nelson JE (2003) Developmental differences are correlated with relative brain size in birds: a comparative analysis. Can J Zool 81: 1913-1928.
Eos_cyanogenia	PSITTACIFORMES	Psittacidae	3	4.85	167	1.00166	insular	Resident	0.521912	0.0202569	0.0153049	0	altricial	107	Iwaniuk AN, Nelson JE (2003) Developmental differences are correlated with relative brain size in birds: a comparative analysis. Can J Zool 81: 1913-1928.
Eos_squamata	PSITTACIFORMES	Psittacidae	6	3.83	100	1.05313	continental	Resident	0.505621	0.00336794	0.0148847	0.0587618	altricial	107	Iwaniuk AN, Nelson JE (2003) Developmental differences are correlated with relative brain size in birds: a comparative analysis. Can J Zool 81: 1913-1928.
Epinecrophylla_fulviventris	PASSERIFORMES (SUBOSCINES)	Thamnophilidae	6	0.48	10.22	0.255371	continental	Resident	0.528265	0.0226988	0.0138142	0	altricial	NA	Iwaniuk AN, Nelson JE (2003) Developmental differences are correlated with relative brain size in birds: a comparative analysis. Can J Zool 81: 1913-1928.
Epthianura_albifrons	PASSERIFORMES (MELIPHAGIDA)	Meliphagidae	2	0.53	13.3	0.206739	continental	Resident	0.195009	0.0320448	0.0104953	0.0989648	altricial	26	Franklin DC, Garnett ST, Luck GW, Gutierrez-Ibanez C, Iwaniuk AN (2014) Relative brain size in Australian birds. Emu 114: 160-170.
Epthianura_aurifrons	PASSERIFORMES (MELIPHAGIDA)	Meliphagidae	6	0.43	10.5	0.130213	continental	Resident	0.14307	0.0121148	0.00807458	0.0637791	altricial	22.5	Iwaniuk AN, Nelson JE (2003) Developmental differences are correlated with relative brain size in birds: a comparative analysis. Can J Zool 81: 1913-1928.
Epthianura_tricolor	PASSERIFORMES (MELIPHAGIDA)	Meliphagidae	7	0.44	10.7	0.142621	continental	Migrant	0.134905	0.0177348	0.00793317	0.117638	altricial	25.4	Iwaniuk AN, Nelson JE (2003) Developmental differences are correlated with relative brain size in birds: a comparative analysis. Can J Zool 81: 1913-1928.
Eremophila_alpestris	PASSERIFORMES (PASSERIDA)	Alaudidae	10	0.89	31.2	0.246921	continental	Migrant	0.144614	0.116606	0.0162226	0.0976026	altricial	24.5	Iwaniuk AN, Nelson JE (2003) Developmental differences are correlated with relative brain size in birds: a comparative analysis. Can J Zool 81: 1913-1928.
Erithacus_rubecula	PASSERIFORMES (PASSERIDA)	Muscicapidae	8	0.64	17.7	0.235055	continental	Migrant	0.226154	0.0562653	0.0149764	0.156873	altricial	27.1	Iwaniuk AN, Nelson JE (2003) Developmental differences are correlated with relative brain size in birds: a comparative analysis. Can J Zool 81: 1913-1928.
Erythrogonys_cinctus	CHARADRIIFORMES	Charadriidae	2	1.05	50	0.147771	continental	Resident	0.18286	0.00457201	0.00951917	0.17491	precocial	NA	Iwaniuk AN, Nelson JE (2003) Developmental differences are correlated with relative brain size in birds: a comparative analysis. Can J Zool 81: 1913-1928.
Erythropygia_coryphaeus	PASSERIFORMES (PASSERIDA)	Muscicapidae	5	0.72	23.05	0.204732	continental	Resident	0.132297	0.0247396	0.00618894	0.184668	altricial	26.5	Iwaniuk AN, Nelson JE (2003) Developmental differences are correlated with relative brain size in birds: a comparative analysis. Can J Zool 81: 1913-1928.
Erythrura_gouldiae	PASSERIFORMES (PASSERIDA)	Estrildidae	11	0.53	10	0.366666	continental	Resident	0.194364	0.0629366	0.00576069	0.131183	altricial	34.25	Iwaniuk AN, Nelson JE (2003) Developmental differences are correlated with relative brain size in birds: a comparative analysis. Can J Zool 81: 1913-1928.
Erythrura_trichroa	PASSERIFORMES (PASSERIDA)	Estrildidae	3	0.58	14.4	0.252327	continental	Resident	0.49341	0.00497212	0.0144947	0.0976026	altricial	34	Iwaniuk AN, Nelson JE (2003) Developmental differences are correlated with relative brain size in birds: a comparative analysis. Can J Zool 81: 1913-1928.
Esacus_giganteus	CHARADRIIFORMES	Burhinidae	3	5.35	1005	0.0932921	continental	Resident	0.389001	0.0354436	0.0113338	0	precocial	NA	Iwaniuk AN, Nelson JE (2003) Developmental differences are correlated with relative brain size in birds: a comparative analysis. Can J Zool 81: 1913-1928.
Estrilda_caerulescens	PASSERIFORMES (PASSERIDA)	Estrildidae	9	0.41	8.4	0.207723	continental	Resident	0.311562	0.175707	0.00822596	0.214732	altricial	33	Iwaniuk AN, Nelson JE (2003) Developmental differences are correlated with relative brain size in birds: a comparative analysis. Can J Zool 81: 1913-1928.
Estrilda_melpoda	PASSERIFORMES (PASSERIDA)	Estrildidae	10	0.38	7.6	0.187863	continental	Resident	0.4248	0.0308272	0.011784	0.17491	altricial	32.5	Iwaniuk AN, Nelson JE (2003) Developmental differences are correlated with relative brain size in birds: a comparative analysis. Can J Zool 81: 1913-1928.
Eubucco_bourcierii	PICIFORMES	Ramphastidae	2	1.03	37	0.297398	continental	Resident	0.484446	0.00160565	0.0131767	NA	altricial	NA	Corfield JR et al. (2013) Brain size and morphology of the brood-parasitic and cerophagous honeyguides (Aves: Piciformes). Brain Behav Evol 81: 170-186.
Eudocimus_albus	PELECANIFORMES	Threskiornithidae	5	6.36	900	0.328106	continental	Migrant	0.354005	0.0791543	0.0110032	NA	precocial	48.25	Iwaniuk AN, Nelson JE (2003) Developmental differences are correlated with relative brain size in birds: a comparative analysis. Can J Zool 81: 1913-1928.
Eudromia_elegans	TINAMIFORMES	Tinamidae	10	2.49	703.5	-0.471501	continental	Resident	0.18499	0.0411534	0.00905993	NA	precocial	NA	Iwaniuk AN, Nelson JE (2003) Developmental differences are correlated with relative brain size in birds: a comparative analysis. Can J Zool 81: 1913-1928.
Eudynamys_scolopaceus	CUCULIFORMES	Cuculidae	7	2.46	196	0.233047	continental	Migrant	0.363497	0.0887274	0.0116107	0.101598	altricial	37.75	Iwaniuk AN, Nelson JE (2003) Developmental differences are correlated with relative brain size in birds: a comparative analysis. Can J Zool 81: 1913-1928.
Eudynamys_taitensis	CUCULIFORMES	Cuculidae	2	2	117	0.315369	continental	Migrant	0.441956	0.23163	0.0175317	0.00798978	altricial	45	Iwaniuk AN, Nelson JE (2003) Developmental differences are correlated with relative brain size in birds: a comparative analysis. Can J Zool 81: 1913-1928.
Eudyptes_chrysocome	SPHENISCIFORMES	Spheniscidae	5	12.42	2330	0.463943	continental	Migrant	0.0330384	0.0978887	0.0196899	0.014162	altricial	104	Iwaniuk AN, Nelson JE (2003) Developmental differences are correlated with relative brain size in birds: a comparative analysis. Can J Zool 81: 1913-1928.
Eudyptes_schlegeli	SPHENISCIFORMES	Spheniscidae	1	18.5	4250	0.52534	continental	Migrant	-0.0546103	0.0895476	0.0219078	0.0125884	altricial	97	Fristoe, T. S., A. N. Iwaniuk, and C. A. Botero. 2017. Big brains stabilize populations and facilitate colonization of variable habitats in birds. Nat. Ecol. Evol. 1–10. Springer US.
Eudyptula_minor	SPHENISCIFORMES	Spheniscidae	9	7.36	1120.5	0.351248	continental	Migrant	NA	NA	NA	0.0125884	altricial	95	Iwaniuk AN, Nelson JE (2003) Developmental differences are correlated with relative brain size in birds: a comparative analysis. Can J Zool 81: 1913-1928.
Eulampis_holosericeus	APODIFORMES	Trochilidae	4	0.24	5.65	-0.105398	insular	Resident	0.450386	0.0621479	0.0138882	0.122979	altricial	39	Iwaniuk AN, Nelson JE (2003) Developmental differences are correlated with relative brain size in birds: a comparative analysis. Can J Zool 81: 1913-1928.
Eulampis_jugularis	APODIFORMES	Trochilidae	4	0.32	8.82	-0.0674749	insular	Resident	0.4653	0.0592958	0.0145679	0.122979	altricial	36.5	Iwaniuk AN, Nelson JE (2003) Developmental differences are correlated with relative brain size in birds: a comparative analysis. Can J Zool 81: 1913-1928.
Euneornis_campestris	PASSERIFORMES (PASSERIDA)	Emberizidae	10	0.7	16.15	0.376061	continental	Resident	0.503964	0.0648024	0.0122457	0.0232884	altricial	NA	Iwaniuk AN, Nelson JE (2003) Developmental differences are correlated with relative brain size in birds: a comparative analysis. Can J Zool 81: 1913-1928.
Eunymphicus_uvaeensis	PSITTACIFORMES	Psittacidae	2	3.33	130	0.766108	insular	Resident	0.461387	0.0228632	0.00869363	0.135864	altricial	64.5	Iwaniuk AN, Nelson JE (2003) Developmental differences are correlated with relative brain size in birds: a comparative analysis. Can J Zool 81: 1913-1928.
Euphagus_carolinus	PASSERIFORMES (PASSERIDA)	Icteridae	10	1.51	55.73	0.450247	continental	Migrant	0.245903	0.201753	0.0174067	0.0637989	altricial	26.25	Iwaniuk AN, Nelson JE (2003) Developmental differences are correlated with relative brain size in birds: a comparative analysis. Can J Zool 81: 1913-1928.
Euphagus_cyanocephalus	PASSERIFORMES (PASSERIDA)	Icteridae	7	1.44	62.65	0.337142	continental	Migrant	0.21454	0.0435879	0.0143384	0.164601	altricial	26.25	Iwaniuk AN, Nelson JE (2003) Developmental differences are correlated with relative brain size in birds: a comparative analysis. Can J Zool 81: 1913-1928.
Euphonia_jamaica	PASSERIFORMES (PASSERIDA)	Thraupidae	10	0.65	16.1	0.303692	continental	Resident	0.503964	0.0648024	0.0122457	0	altricial	NA	Iwaniuk AN, Nelson JE (2003) Developmental differences are correlated with relative brain size in birds: a comparative analysis. Can J Zool 81: 1913-1928.
Euplectes_orix	PASSERIFORMES (PASSERIDA)	Ploceidae	9	0.76	23.1	0.257584	continental	Resident	0.232907	0.102918	0.00895739	0.192479	altricial	33	Iwaniuk AN, Nelson JE (2003) Developmental differences are correlated with relative brain size in birds: a comparative analysis. Can J Zool 81: 1913-1928.
Eurocephalus_anguitimens	PASSERIFORMES (CORVIDA)	Laniidae	2	1.73	69.05	0.466074	continental	Resident	0.213837	0.09804	0.00977455	0.0633417	altricial	NA	Fristoe, T. S., A. N. Iwaniuk, and C. A. Botero. 2017. Big brains stabilize populations and facilitate colonization of variable habitats in birds. Nat. Ecol. Evol. 1–10. Springer US.
Eurostopodus_argus	CAPRIMULGIFORMES	Caprimulgidae	2	1.24	93.4	-0.0363298	continental	Resident	0.162056	0.0139615	0.00829478	0	precocial	61	Iwaniuk AN, Wylie DRW (2006) The evolution of stereopsis and the Wulst in caprimulgiform birds: a comparative analysis. J Comp Physiol A 192: 1313-1326.
Eurostopodus_macrotis	CAPRIMULGIFORMES	Caprimulgidae	5	1.46	141	-0.103978	continental	Resident	0.464674	0.0851265	0.0127356	0	precocial	NA	Iwaniuk AN, Nelson JE (2003) Developmental differences are correlated with relative brain size in birds: a comparative analysis. Can J Zool 81: 1913-1928.
Eurostopodus_mystacalis	CAPRIMULGIFORMES	Caprimulgidae	2	1.33	139	-0.189224	continental	Migrant	0.327437	0.115867	0.0127907	0	precocial	57	Iwaniuk AN, Nelson JE (2003) Developmental differences are correlated with relative brain size in birds: a comparative analysis. Can J Zool 81: 1913-1928.
Eurypyga_helias	EURYPYGIFORMES	Eurypygidae	3	2.48	210	0.202453	continental	Resident	0.471035	0.0112579	0.0126798	0.0286084	precocial	50.5	Iwaniuk AN, Nelson JE (2003) Developmental differences are correlated with relative brain size in birds: a comparative analysis. Can J Zool 81: 1913-1928.
Eurystomus_orientalis	CORACIIFORMES	Coraciidae	9	1.98	143.67	0.190162	continental	Migrant	0.375595	0.0728284	0.0126018	0.0033704	altricial	45	Iwaniuk AN, Nelson JE (2003) Developmental differences are correlated with relative brain size in birds: a comparative analysis. Can J Zool 81: 1913-1928.
Falco_berigora	FALCONIFORMES	Falconidae	12	6.24	593.5	0.542549	continental	Resident	0.196721	0.0128056	0.00915874	0.0105376	altricial	71.5	Iwaniuk AN, Nelson JE (2003) Developmental differences are correlated with relative brain size in birds: a comparative analysis. Can J Zool 81: 1913-1928.
Falco_cenchroides	FALCONIFORMES	Falconidae	11	3.14	168.75	0.561057	continental	Migrant	0.181647	0.0262849	0.00885545	0.00781779	altricial	56.75	Iwaniuk AN, Nelson JE (2003) Developmental differences are correlated with relative brain size in birds: a comparative analysis. Can J Zool 81: 1913-1928.
Falco_columbarius	FALCONIFORMES	Falconidae	18	3.09	157.39	0.584088	continental	Migrant	0.183021	0.0994371	0.0180022	0.002022	altricial	59.5	Iwaniuk AN, Nelson JE (2003) Developmental differences are correlated with relative brain size in birds: a comparative analysis. Can J Zool 81: 1913-1928.
Falco_eleonorae	FALCONIFORMES	Falconidae	3	4.04	385	0.350522	continental	Migrant	0.263954	0.163358	0.00732162	0.00284766	altricial	66.5	Iwaniuk AN, Nelson JE (2003) Developmental differences are correlated with relative brain size in birds: a comparative analysis. Can J Zool 81: 1913-1928.
Falco_longipennis	FALCONIFORMES	Falconidae	12	3.35	253	0.398689	continental	Migrant	0.186242	0.034573	0.00890123	0.00284766	altricial	68	Iwaniuk AN, Nelson JE (2003) Developmental differences are correlated with relative brain size in birds: a comparative analysis. Can J Zool 81: 1913-1928.
Falco_mexicanus	FALCONIFORMES	Falconidae	10	6.86	734	0.518123	continental	Migrant	0.152105	0.0421927	0.0163509	0.00509607	altricial	69.25	Iwaniuk AN, Nelson JE (2003) Developmental differences are correlated with relative brain size in birds: a comparative analysis. Can J Zool 81: 1913-1928.
Falco_moluccensis	FALCONIFORMES	Falconidae	4	3.49	162	0.689628	continental	Resident	0.448921	0.0646609	0.0130153	0.00798978	altricial	NA	Iwaniuk AN, Nelson JE (2003) Developmental differences are correlated with relative brain size in birds: a comparative analysis. Can J Zool 81: 1913-1928.
Falco_naumanni	FALCONIFORMES	Falconidae	7	2.71	152.5	0.470565	continental	Migrant	0.209334	0.124587	0.0112219	0.00376014	altricial	55.5	Iwaniuk AN, Nelson JE (2003) Developmental differences are correlated with relative brain size in birds: a comparative analysis. Can J Zool 81: 1913-1928.
Falco_peregrinus	FALCONIFORMES	Falconidae	11	6.19	743.07	0.408464	continental	Migrant	0.206256	0.103182	0.0151832	0.0104129	altricial	68.75	Iwaniuk AN, Nelson JE (2003) Developmental differences are correlated with relative brain size in birds: a comparative analysis. Can J Zool 81: 1913-1928.
Falco_rufigularis	FALCONIFORMES	Falconidae	2	3.18	168	0.576213	continental	Resident	0.431959	0.0177771	0.0128858	NA	altricial	NA	Iwaniuk AN, Nelson JE (2003) Developmental differences are correlated with relative brain size in birds: a comparative analysis. Can J Zool 81: 1913-1928.
Falco_rusticolus	FALCONIFORMES	Falconidae	2	9.43	1461	0.45028	continental	Migrant	-0.049967	0.0483389	0.0172692	0	altricial	82.5	Iwaniuk AN, unpublished data + Sayol, F., J. Maspons, O. Lapiedra, A. N. Iwaniuk, T. Székely, and D. Sol. 2016. Environmental variation and the evolution of large brains in birds. Nat. Commun. 7:13971.
Falco_sparverius	FALCONIFORMES	Falconidae	23	2.49	91.98	0.669433	continental	Migrant	0.280931	0.0644064	0.0135195	0.00798978	altricial	58	Iwaniuk AN, Nelson JE (2003) Developmental differences are correlated with relative brain size in birds: a comparative analysis. Can J Zool 81: 1913-1928.
Falco_subbuteo	FALCONIFORMES	Falconidae	3	3.59	209.5	0.573683	continental	Migrant	0.241224	0.119365	0.0131128	0.00420323	altricial	60.5	Iwaniuk AN, Nelson JE (2003) Developmental differences are correlated with relative brain size in birds: a comparative analysis. Can J Zool 81: 1913-1928.
Falco_subniger	FALCONIFORMES	Falconidae	4	6.5	715.17	0.478793	continental	Resident	0.179442	0.0183809	0.00917089	0.0041083	altricial	77	Iwaniuk AN, Nelson JE (2003) Developmental differences are correlated with relative brain size in birds: a comparative analysis. Can J Zool 81: 1913-1928.
Falco_tinnunculus	FALCONIFORMES	Falconidae	16	3.87	184	0.72157	continental	Migrant	0.224631	0.0591789	0.0117735	0.00244475	altricial	57.5	Iwaniuk AN, Nelson JE (2003) Developmental differences are correlated with relative brain size in birds: a comparative analysis. Can J Zool 81: 1913-1928.
Falco_vespertinus	FALCONIFORMES	Falconidae	2	2.7	152.5	0.466868	continental	Migrant	0.219403	0.0683138	0.0161306	0.00775503	altricial	52	Iwaniuk AN, Nelson JE (2003) Developmental differences are correlated with relative brain size in birds: a comparative analysis. Can J Zool 81: 1913-1928.
Falcunculus_frontatus	PASSERIFORMES (CORVIDA)	Falcunculidae	4	1.24	28.05	0.638251	continental	Resident	0.283919	0.0541129	0.0147405	0.0712594	altricial	34.25	Iwaniuk AN, Nelson JE (2003) Developmental differences are correlated with relative brain size in birds: a comparative analysis. Can J Zool 81: 1913-1928.
Ficedula_albicollis	PASSERIFORMES (PASSERIDA)	Muscicapidae	10	0.45	12.7	0.0689974	continental	Migrant	0.324081	0.0417171	0.0128722	0.0730841	altricial	28.7	Iwaniuk AN, Nelson JE (2003) Developmental differences are correlated with relative brain size in birds: a comparative analysis. Can J Zool 81: 1913-1928.
Florisuga_mellivora	APODIFORMES	Trochilidae	4	0.26	7	-0.145508	continental	Resident	0.479453	0.0246067	0.0129926	NA	altricial	NA	Iwaniuk AN, Nelson JE (2003) Developmental differences are correlated with relative brain size in birds: a comparative analysis. Can J Zool 81: 1913-1928.
Formicarius_analis	PASSERIFORMES (SUBOSCINES)	Formicariidae	7	1.3	62.2	0.238906	continental	Resident	0.492205	0.029725	0.0130076	0.0270905	altricial	37.75	Iwaniuk AN, Nelson JE (2003) Developmental differences are correlated with relative brain size in birds: a comparative analysis. Can J Zool 81: 1913-1928.
Formicarius_colma	PASSERIFORMES (SUBOSCINES)	Formicariidae	3	1.08	45.25	0.231921	continental	Resident	0.479821	0.0112684	0.0129574	0	altricial	NA	Iwaniuk AN, Nelson JE (2003) Developmental differences are correlated with relative brain size in birds: a comparative analysis. Can J Zool 81: 1913-1928.
Formicivora_grisea	PASSERIFORMES (SUBOSCINES)	Thamnophilidae	4	0.45	10.4	0.181042	continental	Resident	0.435171	0.0150065	0.0125893	0	altricial	NA	Iwaniuk AN, Nelson JE (2003) Developmental differences are correlated with relative brain size in birds: a comparative analysis. Can J Zool 81: 1913-1928.
Forpus_coelestis	PSITTACIFORMES	Psittacidae	10	1.34	26.2	0.754072	continental	Resident	0.316517	0.157468	0.0111597	0.169333	altricial	47	Iwaniuk AN, Nelson JE (2003) Developmental differences are correlated with relative brain size in birds: a comparative analysis. Can J Zool 81: 1913-1928.
Forpus_conspicillatus	PSITTACIFORMES	Psittacidae	1	1.2	26	0.648021	continental	Resident	0.434593	0.0117091	0.0115256	NA	altricial	NA	Iwaniuk AN, Dean KM, Nelson JE (2005) Interspecific allometry of the brain and brain regions in parrots (Psittaciformes): comparisons with other birds and primates. Brain Behav Evol 65: 40-59.
Forpus_cyanopygius	PSITTACIFORMES	Psittacidae	2	1.28	33.5	0.570427	continental	Resident	0.344452	0.232619	0.00897746	NA	altricial	NA	Iwaniuk AN, Dean KM, Nelson JE (2005) Interspecific allometry of the brain and brain regions in parrots (Psittaciformes): comparisons with other birds and primates. Brain Behav Evol 65: 40-59.
Forpus_passerinus	PSITTACIFORMES	Psittacidae	6	1.1	23	0.629764	continental	Resident	0.424649	0.0632637	0.0130117	0.07897	altricial	50.25	Iwaniuk AN, Nelson JE (2003) Developmental differences are correlated with relative brain size in birds: a comparative analysis. Can J Zool 81: 1913-1928.
Foudia_madagascariensis	PASSERIFORMES (PASSERIDA)	Ploceidae	6	0.75	16.63	0.428629	continental	Resident	0.291066	0.109135	0.00748454	0.2432	altricial	31.5	Iwaniuk AN, Nelson JE (2003) Developmental differences are correlated with relative brain size in birds: a comparative analysis. Can J Zool 81: 1913-1928.
Foulehaio_carunculatus	PASSERIFORMES (MELIPHAGIDA)	Meliphagidae	1	0.98	31	0.346858	insular	Resident	0.535226	0.0390946	0.0126499	0.119018	altricial	NA	Fristoe, T. S., A. N. Iwaniuk, and C. A. Botero. 2017. Big brains stabilize populations and facilitate colonization of variable habitats in birds. Nat. Ecol. Evol. 1–10. Springer US.
Francolinus_leucoscepus	GALLIFORMES	Phasianidae	5	3.2	649	-0.175413	continental	Resident	0.197798	0.0156767	0.0106024	NA	precocial	19.1	Iwaniuk AN, Nelson JE (2003) Developmental differences are correlated with relative brain size in birds: a comparative analysis. Can J Zool 81: 1913-1928.
Francolinus_sephaena	GALLIFORMES	Phasianidae	3	2.25	344.25	-0.172054	continental	Resident	0.258282	0.107555	0.0111399	0.153911	precocial	19.1	Iwaniuk AN, Nelson JE (2003) Developmental differences are correlated with relative brain size in birds: a comparative analysis. Can J Zool 81: 1913-1928.
Fratercula_arctica	CHARADRIIFORMES	Alcidae	9	4.05	483.5	0.225241	continental	Migrant	-0.00463993	0.126071	0.00922871	0.00256907	precocial	89.6	Iwaniuk AN, Nelson JE (2003) Developmental differences are correlated with relative brain size in birds: a comparative analysis. Can J Zool 81: 1913-1928.
Fratercula_cirrhata	CHARADRIIFORMES	Alcidae	10	5.91	775	0.33858	continental	Migrant	-0.0832247	0.0306665	0.00983973	0.014162	precocial	80	Fristoe, T. S., A. N. Iwaniuk, and C. A. Botero. 2017. Big brains stabilize populations and facilitate colonization of variable habitats in birds. Nat. Ecol. Evol. 1–10. Springer US.
Fratercula_corniculata	CHARADRIIFORMES	Alcidae	11	5.19	536.5	0.414926	continental	Migrant	-0.133375	0.0171358	0.0076158	0.0125884	precocial	80	Iwaniuk AN, Nelson JE (2003) Developmental differences are correlated with relative brain size in birds: a comparative analysis. Can J Zool 81: 1913-1928.
Fregata_minor	SULIFORMES	Fregatidae	10	9.23	1296	0.496047	continental	Migrant	0.345011	0.0154136	0.0106867	0.0234747	altricial	224.5	Iwaniuk AN, Nelson JE (2003) Developmental differences are correlated with relative brain size in birds: a comparative analysis. Can J Zool 81: 1913-1928.
Fregetta_grallaria	PROCELLARIIFORMES	Hydrobatidae	7	0.9	45.96	0.0408684	continental	Migrant	0.0715211	0.429902	0.0167958	0.014162	precocial	108.5	Iwaniuk AN, Nelson JE (2003) Developmental differences are correlated with relative brain size in birds: a comparative analysis. Can J Zool 81: 1913-1928.
Fringilla_coelebs	PASSERIFORMES (PASSERIDA)	Fringillidae	8	0.81	23.78	0.30503	continental	Migrant	0.210668	0.0430277	0.0163596	0.140133	altricial	26.1	Iwaniuk AN, Nelson JE (2003) Developmental differences are correlated with relative brain size in birds: a comparative analysis. Can J Zool 81: 1913-1928.
Fulica_americana	GRUIFORMES	Rallidae	10	2.93	642	-0.25748	continental	Migrant	0.258642	0.0839894	0.0139026	0.125507	precocial	75.5	Iwaniuk AN, Nelson JE (2003) Developmental differences are correlated with relative brain size in birds: a comparative analysis. Can J Zool 81: 1913-1928.
Fulica_atra	GRUIFORMES	Rallidae	10	2.85	531	-0.17871	continental	Migrant	0.204508	0.0444014	0.0131556	0.160496	precocial	53	Iwaniuk AN, Nelson JE (2003) Developmental differences are correlated with relative brain size in birds: a comparative analysis. Can J Zool 81: 1913-1928.
Fulmarus_glacialis	PROCELLARIIFORMES	Procellariidae	10	6.33	613	0.53874	continental	Migrant	-0.123113	0.0604617	0.00673858	0.0142674	precocial	102.5	Iwaniuk AN, Nelson JE (2003) Developmental differences are correlated with relative brain size in birds: a comparative analysis. Can J Zool 81: 1913-1928.
Fulmarus_glacialoides	PROCELLARIIFORMES	Procellariidae	10	7.46	790.75	0.560207	continental	Migrant	0.0751583	0.00678735	0.0146575	0.014162	precocial	98.25	Iwaniuk AN, Nelson JE (2003) Developmental differences are correlated with relative brain size in birds: a comparative analysis. Can J Zool 81: 1913-1928.
Furnarius_rufus	PASSERIFORMES (SUBOSCINES)	Furnariidae	10	1.33	39.9	0.510701	continental	Resident	0.333686	0.0760369	0.0122435	0.0578215	altricial	41	Iwaniuk AN, Nelson JE (2003) Developmental differences are correlated with relative brain size in birds: a comparative analysis. Can J Zool 81: 1913-1928.
Galbula_albirostris	PICIFORMES	Galbulidae	6	0.61	19.66	0.128151	continental	Resident	0.486236	0.0358743	0.013908	0	altricial	NA	Iwaniuk AN, Nelson JE (2003) Developmental differences are correlated with relative brain size in birds: a comparative analysis. Can J Zool 81: 1913-1928.
Galerida_cristata	PASSERIFORMES (PASSERIDA)	Alaudidae	10	1.17	42	0.353761	continental	Resident	0.15405	0.0397287	0.0104246	0.167914	altricial	24.25	Iwaniuk AN, Nelson JE (2003) Developmental differences are correlated with relative brain size in birds: a comparative analysis. Can J Zool 81: 1913-1928.
Gallicolumba_beccarii	COLUMBIFORMES	Columbidae	1	1.05	94	-0.206242	continental	Resident	0.480326	0.00821983	0.0146992	0.184668	altricial	NA	Iwaniuk AN, unpublished data
Gallicolumba_crinigera	COLUMBIFORMES	Columbidae	1	1.45	162.5	-0.190438	insular	Resident	0.510401	0.0249208	0.0126462	0.184668	altricial	NA	Fristoe, T. S., A. N. Iwaniuk, and C. A. Botero. 2017. Big brains stabilize populations and facilitate colonization of variable habitats in birds. Nat. Ecol. Evol. 1–10. Springer US.
Gallicolumba_jobiensis	COLUMBIFORMES	Columbidae	2	1.03	142	-0.456819	continental	Resident	0.501788	0.00367223	0.0148596	0.184668	altricial	NA	Fristoe, T. S., A. N. Iwaniuk, and C. A. Botero. 2017. Big brains stabilize populations and facilitate colonization of variable habitats in birds. Nat. Ecol. Evol. 1–10. Springer US.
Gallicolumba_luzonica	COLUMBIFORMES	Columbidae	7	1.37	184	-0.316874	insular	Resident	0.469802	0.0706752	0.0133503	0.184668	altricial	42	Iwaniuk AN, Nelson JE (2003) Developmental differences are correlated with relative brain size in birds: a comparative analysis. Can J Zool 81: 1913-1928.
Gallicrex_cinerea	GRUIFORMES	Rallidae	7	2.56	403	-0.13134	continental	Migrant	0.337357	0.0964725	0.0105157	NA	precocial	NA	Iwaniuk AN, Nelson JE (2003) Developmental differences are correlated with relative brain size in birds: a comparative analysis. Can J Zool 81: 1913-1928.
Gallinago_gallinago	CHARADRIIFORMES	Scolopacidae	10	1.41	113.5	-0.0171567	continental	Migrant	0.20677	0.117542	0.015534	0.0694298	precocial	28.8	Iwaniuk AN, Nelson JE (2003) Developmental differences are correlated with relative brain size in birds: a comparative analysis. Can J Zool 81: 1913-1928.
Gallinago_hardwickii	CHARADRIIFORMES	Scolopacidae	4	1.99	151.5	0.165441	continental	Migrant	0.332685	0.134625	0.014072	0.17491	precocial	NA	Iwaniuk AN, Nelson JE (2003) Developmental differences are correlated with relative brain size in birds: a comparative analysis. Can J Zool 81: 1913-1928.
Gallinago_media	CHARADRIIFORMES	Scolopacidae	3	1.8	170.5	-0.00116501	continental	Migrant	0.252367	0.126882	0.0159637	NA	precocial	47.5	Iwaniuk AN, unpublished data
Gallinago_nobilis	CHARADRIIFORMES	Scolopacidae	4	2.09	192.5	0.080154	continental	Resident	0.419902	0.00910108	0.0114256	NA	precocial	NA	Iwaniuk AN, unpublished data + Sayol, F., J. Maspons, O. Lapiedra, A. N. Iwaniuk, T. Székely, and D. Sol. 2016. Environmental variation and the evolution of large brains in birds. Nat. Commun. 7:13971.
Gallinago_stenura	CHARADRIIFORMES	Scolopacidae	2	1.5	113	0.0471946	continental	Migrant	0.207594	0.28498	0.0156883	NA	precocial	NA	Fristoe, T. S., A. N. Iwaniuk, and C. A. Botero. 2017. Big brains stabilize populations and facilitate colonization of variable habitats in birds. Nat. Ecol. Evol. 1–10. Springer US.
Gallinago_undulata	CHARADRIIFORMES	Scolopacidae	3	2.89	285	0.184195	continental	Resident	0.386173	0.0338132	0.011523	NA	precocial	NA	Sayol, F., J. Maspons, O. Lapiedra, A. N. Iwaniuk, T. Székely, and D. Sol. 2016. Environmental variation and the evolution of large brains in birds. Nat. Commun. 7:13971.
Gallinula_chloropus	GRUIFORMES	Rallidae	10	2.4	351	-0.118405	continental	Migrant	0.280535	0.00375842	0.0109838	0.151998	precocial	65.75	Iwaniuk AN, Nelson JE (2003) Developmental differences are correlated with relative brain size in birds: a comparative analysis. Can J Zool 81: 1913-1928.
Gallinula_melanops	GRUIFORMES	Rallidae	5	1.52	154	-0.113162	continental	Resident	0.311333	0.0822725	0.0146329	NA	precocial	NA	Iwaniuk AN, Nelson JE (2003) Developmental differences are correlated with relative brain size in birds: a comparative analysis. Can J Zool 81: 1913-1928.
Gallinula_tenebrosa	GRUIFORMES	Rallidae	8	2.71	531.5	-0.229608	continental	Resident	0.269171	0.00039966	0.0120351	0.151998	precocial	26	Iwaniuk AN, Nelson JE (2003) Developmental differences are correlated with relative brain size in birds: a comparative analysis. Can J Zool 81: 1913-1928.
Gallinula_ventralis	GRUIFORMES	Rallidae	7	2.77	387	-0.0297812	continental	Resident	0.166073	0.00209752	0.00935165	0.15612	precocial	21	Iwaniuk AN, Nelson JE (2003) Developmental differences are correlated with relative brain size in birds: a comparative analysis. Can J Zool 81: 1913-1928.
Gallirallus_australis	GRUIFORMES	Rallidae	8	5.11	899.33	0.109695	insular	Resident	NA	NA	NA	0.143495	precocial	27.75	Iwaniuk AN, Nelson JE (2003) Developmental differences are correlated with relative brain size in birds: a comparative analysis. Can J Zool 81: 1913-1928.
Gallirallus_owstoni	GRUIFORMES	Rallidae	6	2.15	214.08	0.0488713	insular	Resident	NA	NA	NA	0.0286084	precocial	20	Iwaniuk AN, Nelson JE (2003) Developmental differences are correlated with relative brain size in birds: a comparative analysis. Can J Zool 81: 1913-1928.
Gallirallus_philippensis	GRUIFORMES	Rallidae	8	1.97	218.75	-0.0506648	continental	Resident	0.418475	0.0135209	0.0141795	0.130209	precocial	20	Iwaniuk AN, Nelson JE (2003) Developmental differences are correlated with relative brain size in birds: a comparative analysis. Can J Zool 81: 1913-1928.
Gallirallus_sylvestris	GRUIFORMES	Rallidae	1	2.9	496	-0.12308	insular	Resident	NA	NA	NA	0.0740556	precocial	23.5	Iwaniuk AN, Nelson JE, James HF, Olson SL (2004) A comparative test of the correlated evolution of flightlessness and relative brain size in birds. J Zool Lond 263: 317-327.
Garrulax_elliotii	PASSERIFORMES (PASSERIDA)	Timaliidae	6	1.76	56	0.600741	continental	Resident	0.211605	0.0850016	0.012608	NA	altricial	NA	Fristoe, T. S., A. N. Iwaniuk, and C. A. Botero. 2017. Big brains stabilize populations and facilitate colonization of variable habitats in birds. Nat. Ecol. Evol. 1–10. Springer US.
Gavia_immer	GAVIIFORMES	Gaviidae	10	10.1	3093.78	0.0981708	continental	Migrant	0.0354193	0.193428	0.0168293	0.174724	precocial	64.8	Iwaniuk AN, Nelson JE (2003) Developmental differences are correlated with relative brain size in birds: a comparative analysis. Can J Zool 81: 1913-1928.
Gavia_stellata	GAVIIFORMES	Gaviidae	10	5.54	1758.5	-0.185559	continental	Migrant	0.0433957	0.0788193	0.0141996	0.0324581	precocial	48.55	Iwaniuk AN, Nelson JE (2003) Developmental differences are correlated with relative brain size in birds: a comparative analysis. Can J Zool 81: 1913-1928.
Geococcyx_californianus	CUCULIFORMES	Cuculidae	9	3.49	302.7	0.33905	continental	Resident	0.223063	0.0274272	0.010146	0.0628158	altricial	38.5	Iwaniuk AN, Nelson JE (2003) Developmental differences are correlated with relative brain size in birds: a comparative analysis. Can J Zool 81: 1913-1928.
Geoffroyus_geoffroyi	PSITTACIFORMES	Psittacidae	9	4.26	164	0.882115	continental	Resident	0.48876	0.016727	0.0141117	0.135864	altricial	NA	Iwaniuk AN, Nelson JE (2003) Developmental differences are correlated with relative brain size in birds: a comparative analysis. Can J Zool 81: 1913-1928.
Geopelia_cuneata	COLUMBIFORMES	Columbidae	6	0.593	31.6	-0.16625	continental	Resident	0.161307	0.0264305	0.00848022	0.0816302	altricial	25	Iwaniuk AN, Nelson JE (2003) Developmental differences are correlated with relative brain size in birds: a comparative analysis. Can J Zool 81: 1913-1928.
Geopelia_humeralis	COLUMBIFORMES	Columbidae	7	1.26	128.5	-0.199244	continental	Resident	0.230135	0.0465913	0.00962977	0.0372168	altricial	33.5	Iwaniuk AN, Nelson JE (2003) Developmental differences are correlated with relative brain size in birds: a comparative analysis. Can J Zool 81: 1913-1928.
Geopelia_placida	COLUMBIFORMES	Columbidae	8	0.79	47.8	-0.111507	continental	Resident	0.189694	0.0209723	0.00948739	0.0578215	altricial	29.5	Iwaniuk AN, Nelson JE (2003) Developmental differences are correlated with relative brain size in birds: a comparative analysis. Can J Zool 81: 1913-1928.
Geopelia_striata	COLUMBIFORMES	Columbidae	5	0.79	46.97	-0.101684	continental	Resident	0.475701	0.0185595	0.0141352	0.0578215	altricial	NA	Sayol, F., J. Maspons, O. Lapiedra, A. N. Iwaniuk, T. Székely, and D. Sol. 2016. Environmental variation and the evolution of large brains in birds. Nat. Commun. 7:13971.
Geophaps_plumifera	COLUMBIFORMES	Columbidae	9	1.18	94.55	-0.0927895	continental	Resident	0.137721	0.0345665	0.00742728	0.0578215	altricial	24.3	Iwaniuk AN, Nelson JE (2003) Developmental differences are correlated with relative brain size in birds: a comparative analysis. Can J Zool 81: 1913-1928.
Geophaps_smithii	COLUMBIFORMES	Columbidae	3	1.39	194	-0.332059	continental	Migrant	0.252098	0.0794019	0.00692677	0	altricial	29	Iwaniuk AN, Nelson JE (2003) Developmental differences are correlated with relative brain size in birds: a comparative analysis. Can J Zool 81: 1913-1928.
Geositta_cunicularia	PASSERIFORMES (SUBOSCINES)	Furnariidae	3	0.97	30	0.35499	continental	Resident	0.193717	0.0317816	0.00936241	0.17491	altricial	NA	Iwaniuk AN, Nelson JE (2003) Developmental differences are correlated with relative brain size in birds: a comparative analysis. Can J Zool 81: 1913-1928.
Geothlypis_trichas	PASSERIFORMES (PASSERIDA)	Parulidae	10	0.52	9.43	0.38053	continental	Migrant	0.270324	0.0610814	0.0134738	0	altricial	22.5	Iwaniuk AN, Nelson JE (2003) Developmental differences are correlated with relative brain size in birds: a comparative analysis. Can J Zool 81: 1913-1928.
Geotrygon_chrysia	COLUMBIFORMES	Columbidae	3	1.31	160.5	-0.285029	continental	Resident	0.417444	0.102955	0.0129156	0.184668	altricial	NA	Iwaniuk AN, unpublished data
Geotrygon_costaricensis	COLUMBIFORMES	Columbidae	1	1.9	215	-0.0771474	continental	Resident	0.512679	0.0228571	0.0158706	0.184668	altricial	NA	Sayol, F., J. Maspons, O. Lapiedra, A. N. Iwaniuk, T. Székely, and D. Sol. 2016. Environmental variation and the evolution of large brains in birds. Nat. Commun. 7:13971.
Geotrygon_lawrencii	COLUMBIFORMES	Columbidae	1	1.8	220	-0.144107	continental	Resident	0.553854	0.0200587	0.0176141	NA	altricial	NA	Fristoe, T. S., A. N. Iwaniuk, and C. A. Botero. 2017. Big brains stabilize populations and facilitate colonization of variable habitats in birds. Nat. Ecol. Evol. 1–10. Springer US.
Geotrygon_montana	COLUMBIFORMES	Columbidae	10	1.14	140	-0.347395	continental	Resident	0.426513	0.0200926	0.0128292	0.184668	altricial	20.75	Iwaniuk AN, Nelson JE (2003) Developmental differences are correlated with relative brain size in birds: a comparative analysis. Can J Zool 81: 1913-1928.
Geotrygon_violacea	COLUMBIFORMES	Columbidae	1	1.05	220	-0.683104	continental	Resident	0.419343	0.0439408	0.0121116	NA	altricial	NA	Fristoe, T. S., A. N. Iwaniuk, and C. A. Botero. 2017. Big brains stabilize populations and facilitate colonization of variable habitats in birds. Nat. Ecol. Evol. 1–10. Springer US.
Geranospiza_caerulescens	ACCIPITRIFORMES	Accipitridae	1	5.6	303.5	0.810435	continental	Resident	0.426343	0.0183991	0.0128099	NA	altricial	NA	Fristoe, T. S., A. N. Iwaniuk, and C. A. Botero. 2017. Big brains stabilize populations and facilitate colonization of variable habitats in birds. Nat. Ecol. Evol. 1–10. Springer US.
Gerygone_chloronota	PASSERIFORMES (MELIPHAGIDA)	Acanthizidae	1	0.36	6.6	0.212912	continental	Resident	0.385905	0.0317546	0.0112203	0	altricial	NA	Franklin DC, Garnett ST, Luck GW, Gutierrez-Ibanez C, Iwaniuk AN (2014) Relative brain size in Australian birds. Emu 114: 160-170.
Gerygone_flavolateralis	PASSERIFORMES (MELIPHAGIDA)	Acanthizidae	3	0.34	6.4	0.17301	insular	Resident	0.478535	0.016288	0.0118712	0	altricial	NA	Iwaniuk AN, Nelson JE (2003) Developmental differences are correlated with relative brain size in birds: a comparative analysis. Can J Zool 81: 1913-1928.
Gerygone_fusca	PASSERIFORMES (MELIPHAGIDA)	Acanthizidae	1	0.34	8	0.0478722	continental	Resident	0.191419	0.0251448	0.0104019	0	altricial	22.5	Franklin DC, Garnett ST, Luck GW, Gutierrez-Ibanez C, Iwaniuk AN (2014) Relative brain size in Australian birds. Emu 114: 160-170.
Gerygone_hypoxantha	PASSERIFORMES (MELIPHAGIDA)	Acanthizidae	1	0.415	6.5	0.363648	continental	Resident	NA	NA	NA	0	altricial	NA	Sayol, F., J. Maspons, O. Lapiedra, A. N. Iwaniuk, T. Székely, and D. Sol. 2016. Environmental variation and the evolution of large brains in birds. Nat. Commun. 7:13971.
Gerygone_magnirostris	PASSERIFORMES (MELIPHAGIDA)	Acanthizidae	1	0.415	6.8	0.338345	continental	Resident	0.523524	0.0189156	0.0158314	0	altricial	NA	Franklin DC, Garnett ST, Luck GW, Gutierrez-Ibanez C, Iwaniuk AN (2014) Relative brain size in Australian birds. Emu 114: 160-170.
Glareola_nuchalis	CHARADRIIFORMES	Glareolidae	2	0.85	47.5	-0.0347728	continental	Resident	0.385889	0.0137293	0.0108943	NA	precocial	20.1	Iwaniuk AN, Nelson JE (2003) Developmental differences are correlated with relative brain size in birds: a comparative analysis. Can J Zool 81: 1913-1928.
Glaucidium_brasilianum	STRIGIFORMES	Strigidae	5	2.51	74.33	0.796914	continental	Resident	0.414149	0.0170209	0.0127604	NA	altricial	55	Iwaniuk AN, Nelson JE (2003) Developmental differences are correlated with relative brain size in birds: a comparative analysis. Can J Zool 81: 1913-1928.
Glaucidium_gnoma	STRIGIFORMES	Strigidae	1	3.6	47	1.41461	continental	Resident	0.091339	0.162116	0.0202854	0.00775503	altricial	56	Iwaniuk AN, Wylie DRW (2006) The evolution of stereopsis and the Wulst in caprimulgiform birds: a comparative analysis. J Comp Physiol A 192: 1313-1326.
Glaucidium_passerinum	STRIGIFORMES	Strigidae	6	2.59	58.5	0.962592	continental	Resident	0.102134	0.16218	0.0207026	NA	altricial	59.75	Iwaniuk AN, Nelson JE (2003) Developmental differences are correlated with relative brain size in birds: a comparative analysis. Can J Zool 81: 1913-1928.
Glaucis_hirsutus	APODIFORMES	Trochilidae	4	0.25	7.2	-0.200527	continental	Resident	0.466566	0.0140131	0.013118	0.0406541	altricial	39.75	Iwaniuk AN, Nelson JE (2003) Developmental differences are correlated with relative brain size in birds: a comparative analysis. Can J Zool 81: 1913-1928.
Glossopsitta_concinna	PSITTACIFORMES	Psittacidae	15	2.87	70.75	0.958625	continental	Resident	0.317097	0.0657398	0.0152038	0.0798195	altricial	70.5	Iwaniuk AN, Nelson JE (2003) Developmental differences are correlated with relative brain size in birds: a comparative analysis. Can J Zool 81: 1913-1928.
Glossopsitta_porphyrocephala	PSITTACIFORMES	Psittacidae	12	1.89	44.7	0.798395	continental	Resident	0.22715	0.0749277	0.0111781	0.0307812	altricial	55	Iwaniuk AN, Nelson JE (2003) Developmental differences are correlated with relative brain size in birds: a comparative analysis. Can J Zool 81: 1913-1928.
Glossopsitta_pusilla	PSITTACIFORMES	Psittacidae	4	1.59	39.4	0.696328	continental	Resident	0.315673	0.019557	0.0147127	0.0587618	altricial	60	Iwaniuk AN, Nelson JE (2003) Developmental differences are correlated with relative brain size in birds: a comparative analysis. Can J Zool 81: 1913-1928.
Glyphorynchus_spirurus	PASSERIFORMES (SUBOSCINES)	Dendrocolaptidae	10	0.62	14.75	0.305551	continental	Resident	0.489475	0.0233376	0.0131495	0.021084	altricial	NA	Iwaniuk AN, Nelson JE (2003) Developmental differences are correlated with relative brain size in birds: a comparative analysis. Can J Zool 81: 1913-1928.
Gnorimopsar_chopi	PASSERIFORMES (PASSERIDA)	Icteridae	2	1.8	65.9	0.531924	continental	Resident	0.356088	0.0905009	0.0127446	0.196253	altricial	31.5	Iwaniuk AN, Nelson JE (2003) Developmental differences are correlated with relative brain size in birds: a comparative analysis. Can J Zool 81: 1913-1928.
Goura_scheepmakeri	COLUMBIFORMES	Columbidae	1	5.75	2236.5	-0.283197	continental	Resident	0.484177	3.55e-05	0.0139987	0.180634	altricial	NA	Fristoe, T. S., A. N. Iwaniuk, and C. A. Botero. 2017. Big brains stabilize populations and facilitate colonization of variable habitats in birds. Nat. Ecol. Evol. 1–10. Springer US.
Goura_victoria	COLUMBIFORMES	Columbidae	6	5.43	2954	-0.496498	continental	Resident	0.526553	0.0103626	0.0149468	0.169333	altricial	58	Iwaniuk AN, Nelson JE (2003) Developmental differences are correlated with relative brain size in birds: a comparative analysis. Can J Zool 81: 1913-1928.
Gracula_religiosa	PASSERIFORMES (PASSERIDA)	Sturnidae	7	3.68	192	0.647361	continental	Resident	0.44021	0.0579561	0.0125096	0.0999784	altricial	41.5	Iwaniuk AN, Nelson JE (2003) Developmental differences are correlated with relative brain size in birds: a comparative analysis. Can J Zool 81: 1913-1928.
Grallaria_quitensis	PASSERIFORMES (SUBOSCINES)	Formicariidae	3	2.05	65.7	0.663682	continental	Resident	0.379018	0.00638798	0.0107261	0.176853	altricial	NA	Iwaniuk AN, Nelson JE (2003) Developmental differences are correlated with relative brain size in birds: a comparative analysis. Can J Zool 81: 1913-1928.
Grallina_bruijni	PASSERIFORMES (CORVIDA)	Monarchidae	1	1	33.5	0.323567	continental	Resident	0.46482	0.00558826	0.0147733	0.0101955	altricial	NA	Sayol, F., J. Maspons, O. Lapiedra, A. N. Iwaniuk, T. Székely, and D. Sol. 2016. Environmental variation and the evolution of large brains in birds. Nat. Commun. 7:13971.
Grallina_cyanoleuca	PASSERIFORMES (CORVIDA)	Monarchidae	3	1.68	82.78	0.335043	continental	Resident	0.181373	0.0151518	0.0091575	0.0498923	altricial	37.5	Iwaniuk AN, Nelson JE (2003) Developmental differences are correlated with relative brain size in birds: a comparative analysis. Can J Zool 81: 1913-1928.
Grantiella_picta	PASSERIFORMES (MELIPHAGIDA)	Meliphagidae	1	0.7	23	0.177779	continental	Resident	0.266926	0.101089	0.0160079	0.117638	altricial	NA	Sayol, F., J. Maspons, O. Lapiedra, A. N. Iwaniuk, T. Székely, and D. Sol. 2016. Environmental variation and the evolution of large brains in birds. Nat. Commun. 7:13971.
Graydidascalus_brachyurus	PSITTACIFORMES	Psittacidae	1	5.3	159	1.11792	continental	Resident	0.47132	0.040993	0.0128046	NA	altricial	NA	Iwaniuk AN, Dean KM, Nelson JE (2005) Interspecific allometry of the brain and brain regions in parrots (Psittaciformes): comparisons with other birds and primates. Brain Behav Evol 65: 40-59.
Grus_antigone	GRUIFORMES	Gruidae	5	20.06	5958.5	0.416805	continental	Migrant	0.261647	0.0857327	0.00876597	0.156678	precocial	124.4	Iwaniuk AN, Nelson JE (2003) Developmental differences are correlated with relative brain size in birds: a comparative analysis. Can J Zool 81: 1913-1928.
Grus_canadensis	GRUIFORMES	Gruidae	7	14.82	3901.04	0.351593	continental	Migrant	0.155172	0.102826	0.0149963	0.154962	precocial	64.65	Iwaniuk AN, Nelson JE (2003) Developmental differences are correlated with relative brain size in birds: a comparative analysis. Can J Zool 81: 1913-1928.
Grus_rubicunda	GRUIFORMES	Gruidae	3	17.69	6250.5	0.264247	continental	Resident	0.207079	0.0342544	0.00983879	0.137044	precocial	79.25	Iwaniuk AN, Nelson JE (2003) Developmental differences are correlated with relative brain size in birds: a comparative analysis. Can J Zool 81: 1913-1928.
Grus_virgo	GRUIFORMES	Gruidae	9	10.23	2417	0.249401	continental	Migrant	0.142486	0.0363773	0.00974797	0.152378	precocial	59	Iwaniuk AN, Nelson JE (2003) Developmental differences are correlated with relative brain size in birds: a comparative analysis. Can J Zool 81: 1913-1928.
Guaruba_guarouba	PSITTACIFORMES	Psittacidae	2	7.48	194.3	1.35	continental	Resident	0.504995	0.015616	0.0121152	0.0237795	altricial	79	Iwaniuk AN, Nelson JE (2003) Developmental differences are correlated with relative brain size in birds: a comparative analysis. Can J Zool 81: 1913-1928.
Guira_guira	CUCULIFORMES	Cuculidae	5	1.92	141	0.169911	continental	Resident	0.342733	0.0812008	0.0123314	0.00798978	altricial	27.5	Iwaniuk AN, Nelson JE (2003) Developmental differences are correlated with relative brain size in birds: a comparative analysis. Can J Zool 81: 1913-1928.
Guttera_pucherani	GALLIFORMES	Numididae	3	4.9	1315	-0.145338	continental	Resident	0.388463	0.055699	0.0121938	0.153911	precocial	23.1	Iwaniuk AN, Nelson JE (2003) Developmental differences are correlated with relative brain size in birds: a comparative analysis. Can J Zool 81: 1913-1928.
Gygis_alba	CHARADRIIFORMES	Laridae	10	1.93	109.9	0.314849	continental	Migrant	0.299178	0.0402739	0.0128922	0.014162	precocial	81	Iwaniuk AN, Nelson JE (2003) Developmental differences are correlated with relative brain size in birds: a comparative analysis. Can J Zool 81: 1913-1928.
Gymnobucco_calvus	PICIFORMES	Ramphastidae	3	1.25	54.55	0.273283	continental	Resident	0.443105	0.0209654	0.0126353	NA	altricial	NA	Corfield JR et al. (2013) Brain size and morphology of the brood-parasitic and cerophagous honeyguides (Aves: Piciformes). Brain Behav Evol 81: 170-186.
Gymnocichla_nudiceps	PASSERIFORMES (SUBOSCINES)	Thamnophilidae	2	1.06	32.75	0.394533	continental	Resident	0.51358	0.034283	0.0135741	0.0033704	altricial	NA	Iwaniuk AN, Nelson JE (2003) Developmental differences are correlated with relative brain size in birds: a comparative analysis. Can J Zool 81: 1913-1928.
Gymnoderus_foetidus	PASSERIFORMES (SUBOSCINES)	Cotingidae	3	3.53	282.5	0.389177	continental	Resident	0.478654	0.00650828	0.0125222	0.0235568	altricial	NA	Iwaniuk AN, Nelson JE (2003) Developmental differences are correlated with relative brain size in birds: a comparative analysis. Can J Zool 81: 1913-1928.
Gymnogyps_californianus	ACCIPITRIFORMES	Cathartidae	2	27.25	8450	0.527218	continental	Resident	0.195054	0.0332338	0.00963805	NA	altricial	276.25	Fristoe, T. S., A. N. Iwaniuk, and C. A. Botero. 2017. Big brains stabilize populations and facilitate colonization of variable habitats in birds. Nat. Ecol. Evol. 1–10. Springer US.
Gymnophaps_albertisii	COLUMBIFORMES	Columbidae	3	2.1	259	-0.0814782	continental	Resident	0.49075	0.00352032	0.0148247	0	altricial	NA	Iwaniuk AN, Nelson JE (2003) Developmental differences are correlated with relative brain size in birds: a comparative analysis. Can J Zool 81: 1913-1928.
Gymnopithys_leucaspis	PASSERIFORMES (SUBOSCINES)	Thamnophilidae	3	0.76	23.8	0.240843	continental	Resident	0.509082	0.0325654	0.013983	0.0033704	altricial	NA	Iwaniuk AN, Nelson JE (2003) Developmental differences are correlated with relative brain size in birds: a comparative analysis. Can J Zool 81: 1913-1928.
Gymnorhina_tibicen	PASSERIFORMES (CORVIDA)	Cracticidae	20	4.65	286.5	0.656862	continental	Resident	0.17718	0.0112532	0.00917553	0.00756132	altricial	48.5	Iwaniuk AN, Nelson JE (2003) Developmental differences are correlated with relative brain size in birds: a comparative analysis. Can J Zool 81: 1913-1928.
Gymnorhinus_cyanocephalus	PASSERIFORMES (CORVIDA)	Corvidae	10	3.51	105	0.938523	continental	Resident	0.110667	0.0593559	0.0128093	0.111883	altricial	37	Iwaniuk AN, Nelson JE (2003) Developmental differences are correlated with relative brain size in birds: a comparative analysis. Can J Zool 81: 1913-1928.
Gypaetus_barbatus	ACCIPITRIFORMES	Accipitridae	1	22.25	5800	0.535538	continental	Resident	0.108954	0.0507451	0.0135513	0	altricial	162.5	Iwaniuk AN, unpublished data
Gypohierax_angolensis	ACCIPITRIFORMES	Accipitridae	2	10.13	1500	0.507111	continental	Resident	0.356209	0.0049986	0.0106618	NA	altricial	133.25	Iwaniuk AN, Nelson JE (2003) Developmental differences are correlated with relative brain size in birds: a comparative analysis. Can J Zool 81: 1913-1928.
Gyps_africanus	ACCIPITRIFORMES	Accipitridae	4	18.25	5500	0.367145	continental	Resident	0.269615	0.0115063	0.00950105	NA	altricial	182	Iwaniuk AN, Nelson JE (2003) Developmental differences are correlated with relative brain size in birds: a comparative analysis. Can J Zool 81: 1913-1928.
Habia_fuscicauda	PASSERIFORMES (PASSERIDA)	Cardinalidae	10	1.34	39.7	0.52101	continental	Resident	0.489025	0.0899586	0.0135005	0.0712594	altricial	22	Iwaniuk AN, Nelson JE (2003) Developmental differences are correlated with relative brain size in birds: a comparative analysis. Can J Zool 81: 1913-1928.
Haematopus_ater	CHARADRIIFORMES	Haematopodidae	4	5.15	825.67	0.165415	continental	Resident	0.157532	0.0122168	0.0148976	0	precocial	NA	Sayol, F., J. Maspons, O. Lapiedra, A. N. Iwaniuk, T. Székely, and D. Sol. 2016. Environmental variation and the evolution of large brains in birds. Nat. Commun. 7:13971.
Haematopus_bachmani	CHARADRIIFORMES	Haematopodidae	5	4.52	555	0.257693	continental	Resident	0.113529	0.137552	0.0206685	0.00256907	precocial	41.75	Iwaniuk AN, Nelson JE (2003) Developmental differences are correlated with relative brain size in birds: a comparative analysis. Can J Zool 81: 1913-1928.
Haematopus_leucopodus	CHARADRIIFORMES	Haematopodidae	6	4.55	618	0.204011	continental	Migrant	0.116567	0.0622249	0.0162736	0	precocial	NA	Iwaniuk AN, unpublished data + Sayol, F., J. Maspons, O. Lapiedra, A. N. Iwaniuk, T. Székely, and D. Sol. 2016. Environmental variation and the evolution of large brains in birds. Nat. Commun. 7:13971.
Haematopus_longirostris	CHARADRIIFORMES	Haematopodidae	2	4.25	614	0.139445	continental	Resident	0.286472	0.0096508	0.0104916	0.014162	precocial	NA	Iwaniuk AN, unpublished data + Sayol, F., J. Maspons, O. Lapiedra, A. N. Iwaniuk, T. Székely, and D. Sol. 2016. Environmental variation and the evolution of large brains in birds. Nat. Commun. 7:13971.
Haematopus_ostralegus	CHARADRIIFORMES	Haematopodidae	8	4.52	514.5	0.300186	continental	Migrant	0.188598	0.00458201	0.0117426	0.00468165	precocial	55.5	Iwaniuk AN, Nelson JE (2003) Developmental differences are correlated with relative brain size in birds: a comparative analysis. Can J Zool 81: 1913-1928.
Halcyon_leucocephala	CORACIIFORMES	Alcedinidae	5	1.08	41.8	0.276395	continental	Resident	0.323166	0.0374312	0.00992386	0.0128431	altricial	43	Iwaniuk AN, Nelson JE (2003) Developmental differences are correlated with relative brain size in birds: a comparative analysis. Can J Zool 81: 1913-1928.
Halcyon_senegalensis	CORACIIFORMES	Alcedinidae	4	1.45	74.5	0.246914	continental	Resident	0.428383	0.00365791	0.0124776	0.0196279	altricial	36.5	Iwaniuk AN, Nelson JE (2003) Developmental differences are correlated with relative brain size in birds: a comparative analysis. Can J Zool 81: 1913-1928.
Halcyon_smyrnensis	CORACIIFORMES	Alcedinidae	6	1.84	91.4	0.370463	continental	Resident	0.301546	0.0851818	0.00984621	0.0238673	altricial	45.5	Iwaniuk AN, Nelson JE (2003) Developmental differences are correlated with relative brain size in birds: a comparative analysis. Can J Zool 81: 1913-1928.
Haliaeetus_albicilla	ACCIPITRIFORMES	Accipitridae	1	16.5	4793	0.343501	continental	Migrant	0.186496	0.0723094	0.0191169	NA	altricial	112.5	Iwaniuk AN, unpublished data
Haliaeetus_leucocephalus	ACCIPITRIFORMES	Accipitridae	13	18.04	4374.19	0.484008	continental	Migrant	0.185431	0.0334939	0.0185422	0.0224637	altricial	110.25	Iwaniuk AN, Nelson JE (2003) Developmental differences are correlated with relative brain size in birds: a comparative analysis. Can J Zool 81: 1913-1928.
Haliaeetus_leucogaster	ACCIPITRIFORMES	Accipitridae	10	12.63	2865	0.364793	continental	Resident	0.36054	0.00567352	0.0121813	0.0227668	altricial	105	Iwaniuk AN, Nelson JE (2003) Developmental differences are correlated with relative brain size in birds: a comparative analysis. Can J Zool 81: 1913-1928.
Haliaeetus_vocifer	ACCIPITRIFORMES	Accipitridae	3	12.19	2743.13	0.353712	continental	Migrant	0.299959	0.0131067	0.00964943	0.0276739	altricial	114	Iwaniuk AN, Nelson JE (2003) Developmental differences are correlated with relative brain size in birds: a comparative analysis. Can J Zool 81: 1913-1928.
Haliastur_indus	ACCIPITRIFORMES	Accipitridae	10	6.1	529	0.584376	continental	Resident	0.34899	0.0473501	0.010711	0.0191546	altricial	81.75	Iwaniuk AN, Nelson JE (2003) Developmental differences are correlated with relative brain size in birds: a comparative analysis. Can J Zool 81: 1913-1928.
Haliastur_sphenurus	ACCIPITRIFORMES	Accipitridae	8	6.61	920.2	0.354214	continental	Resident	0.222723	0.0135478	0.010281	0.00776012	altricial	80.5	Iwaniuk AN, Nelson JE (2003) Developmental differences are correlated with relative brain size in birds: a comparative analysis. Can J Zool 81: 1913-1928.
Halobaena_caerulea	PROCELLARIIFORMES	Procellariidae	7	2.77	173.38	0.420502	continental	Migrant	0.0669452	0.00971486	0.0150784	0.0125884	precocial	100	Iwaniuk AN, Nelson JE (2003) Developmental differences are correlated with relative brain size in birds: a comparative analysis. Can J Zool 81: 1913-1928.
Halocyptena_microsoma	PROCELLARIIFORMES	Hydrobatidae	8	0.51	19.72	-0.0526064	continental	Migrant	0.170915	0.0135756	0.00721569	0	precocial	NA	Iwaniuk AN, Nelson JE (2003) Developmental differences are correlated with relative brain size in birds: a comparative analysis. Can J Zool 81: 1913-1928.
Hamirostra_melanosternon	ACCIPITRIFORMES	Accipitridae	1	10.35	1196	0.655607	continental	Resident	0.156239	0.029043	0.00783309	NA	altricial	NA	Franklin DC, Garnett ST, Luck GW, Gutierrez-Ibanez C, Iwaniuk AN (2014) Relative brain size in Australian birds. Emu 114: 160-170.
Harpactes_ardens	TROGONIFORMES	Trogonidae	4	1.77	96.3	0.302391	insular	Resident	0.501421	0.0422932	0.0132417	0	altricial	NA	Iwaniuk AN, Nelson JE (2003) Developmental differences are correlated with relative brain size in birds: a comparative analysis. Can J Zool 81: 1913-1928.
Harpactes_erythrocephalus	TROGONIFORMES	Trogonidae	3	1.92	92.5	0.406314	continental	Resident	0.399263	0.0946484	0.0118945	0.0734642	altricial	31.4	Fristoe, T. S., A. N. Iwaniuk, and C. A. Botero. 2017. Big brains stabilize populations and facilitate colonization of variable habitats in birds. Nat. Ecol. Evol. 1–10. Springer US.
Harpagus_bidentatus	ACCIPITRIFORMES	Accipitridae	4	3.83	218.5	0.614808	continental	Resident	0.47313	0.0130949	0.0132632	0.00798978	altricial	NA	Iwaniuk AN, Nelson JE (2003) Developmental differences are correlated with relative brain size in birds: a comparative analysis. Can J Zool 81: 1913-1928.
Harpia_harpyja	ACCIPITRIFORMES	Accipitridae	2	18.75	6550	0.296194	continental	Resident	0.476605	0.0102351	0.0128692	0.00438569	altricial	199.5	Fristoe, T. S., A. N. Iwaniuk, and C. A. Botero. 2017. Big brains stabilize populations and facilitate colonization of variable habitats in birds. Nat. Ecol. Evol. 1–10. Springer US.
Helmitheros_vermivorum	PASSERIFORMES (PASSERIDA)	Parulidae	10	0.59	14.2	0.277265	continental	Migrant	0.405177	0.0183088	0.0126624	0	altricial	22.7	Iwaniuk AN, Nelson JE (2003) Developmental differences are correlated with relative brain size in birds: a comparative analysis. Can J Zool 81: 1913-1928.
Hemiphaga_novaeseelandiae	COLUMBIFORMES	Columbidae	6	2.97	653	-0.253447	insular	Resident	0.366989	0.00241097	0.0201104	0	altricial	70	Iwaniuk AN, Nelson JE (2003) Developmental differences are correlated with relative brain size in birds: a comparative analysis. Can J Zool 81: 1913-1928.
Hemiprocne_mystacea	APODIFORMES	Hemiprocnidae	4	1.1	70.1	0.00479921	continental	Resident	0.504531	0.00128403	0.0145661	0	altricial	NA	Iwaniuk AN, Nelson JE (2003) Developmental differences are correlated with relative brain size in birds: a comparative analysis. Can J Zool 81: 1913-1928.
Hemithraupis_guira	PASSERIFORMES (PASSERIDA)	Thraupidae	3	0.57	12	0.337181	continental	Resident	0.430242	0.0247121	0.012398	0.184668	altricial	NA	Iwaniuk AN, Nelson JE (2003) Developmental differences are correlated with relative brain size in birds: a comparative analysis. Can J Zool 81: 1913-1928.
Hemitriccus_margaritaceiventer	PASSERIFORMES (SUBOSCINES)	Tyrannidae	2	0.45	7.73	0.347428	continental	Resident	0.352233	0.0912967	0.0130303	0	altricial	NA	Iwaniuk AN, Nelson JE (2003) Developmental differences are correlated with relative brain size in birds: a comparative analysis. Can J Zool 81: 1913-1928.
Henicophaps_albifrons	COLUMBIFORMES	Columbidae	1	2.1	260	-0.0836393	continental	Resident	0.489366	0.00179865	0.0144139	0.0712594	altricial	NA	Sayol, F., J. Maspons, O. Lapiedra, A. N. Iwaniuk, T. Székely, and D. Sol. 2016. Environmental variation and the evolution of large brains in birds. Nat. Commun. 7:13971.
Henicorhina_leucosticta	PASSERIFORMES (PASSERIDA)	Troglodytidae	6	0.78	14.2	0.556437	continental	Resident	0.490696	0.0406828	0.0139492	0	altricial	35.5	Iwaniuk AN, Nelson JE (2003) Developmental differences are correlated with relative brain size in birds: a comparative analysis. Can J Zool 81: 1913-1928.
Herpetotheres_cachinnans	FALCONIFORMES	Falconidae	4	6.55	625	0.562033	continental	Resident	0.431104	0.0150861	0.0129002	0.0140056	altricial	105	Iwaniuk AN, Nelson JE (2003) Developmental differences are correlated with relative brain size in birds: a comparative analysis. Can J Zool 81: 1913-1928.
Heteromyias_albispecularis	PASSERIFORMES (PASSERIDA)	Petroicidae	1	1.05	38.5	0.294343	continental	Resident	0.439574	0.00760705	0.0144907	0	altricial	NA	Iwaniuk AN, unpublished data
Heterophasia_melanoleuca	PASSERIFORMES (PASSERIDA)	Timaliidae	3	1.16	32.6	0.487259	continental	Resident	0.43846	0.143093	0.01179	NA	altricial	NA	Iwaniuk AN, Nelson JE (2003) Developmental differences are correlated with relative brain size in birds: a comparative analysis. Can J Zool 81: 1913-1928.
Heteroscelus_brevipes	CHARADRIIFORMES	Scolopacidae	8	1.34	107	-0.0350045	continental	Migrant	0.250373	0.394882	0.0168707	0.00468165	precocial	43.5	Iwaniuk AN, Nelson JE (2003) Developmental differences are correlated with relative brain size in birds: a comparative analysis. Can J Zool 81: 1913-1928.
Heteroscelus_incanus	CHARADRIIFORMES	Scolopacidae	7	1.29	108.5	-0.0808389	continental	Migrant	0.137746	0.203153	0.0147422	NA	precocial	24.1	Iwaniuk AN, Nelson JE (2003) Developmental differences are correlated with relative brain size in birds: a comparative analysis. Can J Zool 81: 1913-1928.
Hieraaetus_morphnoides	ACCIPITRIFORMES	Accipitridae	5	7.81	791	0.60588	continental	Resident	0.175177	0.0146383	0.00878422	0.00898394	altricial	97	Iwaniuk AN, Nelson JE (2003) Developmental differences are correlated with relative brain size in birds: a comparative analysis. Can J Zool 81: 1913-1928.
Himantopus_himantopus	CHARADRIIFORMES	Recurvirostridae	7	1.9	177.25	0.031121	continental	Migrant	0.247308	0.0249735	0.00947406	NA	precocial	53.5	Iwaniuk AN, unpublished data
Himantopus_mexicanus	CHARADRIIFORMES	Recurvirostridae	9	1.9	186	0.00410676	continental	Migrant	0.318128	0.0670251	0.0121428	NA	precocial	NA	Iwaniuk AN, Nelson JE (2003) Developmental differences are correlated with relative brain size in birds: a comparative analysis. Can J Zool 81: 1913-1928.
Himatione_sanguinea	PASSERIFORMES (PASSERIDA)	Fringillidae	3	0.67	14.4	0.396577	insular	Resident	0.291695	0.0182201	0.0122225	0.122979	altricial	29	Iwaniuk AN, Nelson JE (2003) Developmental differences are correlated with relative brain size in birds: a comparative analysis. Can J Zool 81: 1913-1928.
Hippolais_icterina	PASSERIFORMES (PASSERIDA)	Sylviidae	10	0.47	14.6	0.0342968	continental	Migrant	0.297262	0.0828773	0.0152434	0.0633417	altricial	28.2	Iwaniuk AN, Nelson JE (2003) Developmental differences are correlated with relative brain size in birds: a comparative analysis. Can J Zool 81: 1913-1928.
Hirundapus_caudacutus	APODIFORMES	Apodidae	10	1.29	95.5	-0.00926819	continental	Migrant	0.225032	0.0831137	0.0163076	0	altricial	81	Iwaniuk AN, Nelson JE (2003) Developmental differences are correlated with relative brain size in birds: a comparative analysis. Can J Zool 81: 1913-1928.
Hirundo_ariel	PASSERIFORMES (PASSERIDA)	Hirundinidae	4	0.36	10.85	-0.0658565	continental	Resident	0.183752	0.0120268	0.00964579	0	altricial	35.8	Iwaniuk AN, Nelson JE (2003) Developmental differences are correlated with relative brain size in birds: a comparative analysis. Can J Zool 81: 1913-1928.
Hirundo_neoxena	PASSERIFORMES (PASSERIDA)	Hirundinidae	10	0.48	13.3	0.107648	continental	Migrant	0.197759	0.0199599	0.0106826	0	altricial	36.1	Iwaniuk AN, Nelson JE (2003) Developmental differences are correlated with relative brain size in birds: a comparative analysis. Can J Zool 81: 1913-1928.
Hirundo_nigricans	PASSERIFORMES (PASSERIDA)	Hirundinidae	5	0.52	15.4	0.105477	continental	Migrant	0.195006	0.0480033	0.00935899	0	altricial	NA	Iwaniuk AN, Nelson JE (2003) Developmental differences are correlated with relative brain size in birds: a comparative analysis. Can J Zool 81: 1913-1928.
Hirundo_rustica	PASSERIFORMES (PASSERIDA)	Hirundinidae	10	0.55	19.3	0.034974	continental	Migrant	0.272212	0.159532	0.0133389	0.0235568	altricial	35.4	Iwaniuk AN, Nelson JE (2003) Developmental differences are correlated with relative brain size in birds: a comparative analysis. Can J Zool 81: 1913-1928.
Histrionicus_histrionicus	ANSERIFORMES	Anatidae	5	4.86	573.65	0.311684	continental	Resident	-0.0103683	0.197811	0.01428	0.00468165	precocial	48.05	Iwaniuk AN, Nelson JE (2003) Developmental differences are correlated with relative brain size in birds: a comparative analysis. Can J Zool 81: 1913-1928.
Hydrophasianus_chirurgus	CHARADRIIFORMES	Jacanidae	7	1.4	163.5	-0.22897	continental	Migrant	0.331798	0.0658662	0.0104711	NA	precocial	24.6	Iwaniuk AN, Nelson JE (2003) Developmental differences are correlated with relative brain size in birds: a comparative analysis. Can J Zool 81: 1913-1928.
Hylacola_cauta	PASSERIFORMES (MELIPHAGIDA)	Acanthizidae	1	0.805	14.4	0.580142	continental	Resident	0.20944	0.0668274	0.0112214	0.17491	altricial	NA	Franklin DC, Garnett ST, Luck GW, Gutierrez-Ibanez C, Iwaniuk AN (2014) Relative brain size in Australian birds. Emu 114: 160-170.
Hylacola_pyrrhopygia	PASSERIFORMES (MELIPHAGIDA)	Acanthizidae	1	1.03	19.9	0.645201	continental	Resident	0.298555	0.0744328	0.0158498	0.17491	altricial	33	Iwaniuk AN, unpublished data
Hylocichla_mustelina	PASSERIFORMES (PASSERIDA)	Turdidae	10	1.25	50.15	0.320445	continental	Migrant	0.410928	0.062635	0.0130144	0.0712594	altricial	25.615	Iwaniuk AN, Nelson JE (2003) Developmental differences are correlated with relative brain size in birds: a comparative analysis. Can J Zool 81: 1913-1928.
Hylophylax_naevius	PASSERIFORMES (SUBOSCINES)	Thamnophilidae	4	0.59	14.2	0.277265	continental	Resident	0.494045	0.0286341	0.013219	0	altricial	NA	Iwaniuk AN, Nelson JE (2003) Developmental differences are correlated with relative brain size in birds: a comparative analysis. Can J Zool 81: 1913-1928.
Hymenops_perspicillatus	PASSERIFORMES (SUBOSCINES)	Tyrannidae	4	0.76	23.13	0.256856	continental	Migrant	0.269354	0.0819797	0.0110002	0	altricial	29.5	Iwaniuk AN, Nelson JE (2003) Developmental differences are correlated with relative brain size in birds: a comparative analysis. Can J Zool 81: 1913-1928.
Hypocnemis_cantator	PASSERIFORMES (SUBOSCINES)	Thamnophilidae	6	0.63	12.3	0.423417	continental	Resident	0.472716	0.0633374	0.0137052	0	altricial	NA	Iwaniuk AN, Nelson JE (2003) Developmental differences are correlated with relative brain size in birds: a comparative analysis. Can J Zool 81: 1913-1928.
Hypothymis_azurea	PASSERIFORMES (CORVIDA)	Monarchidae	9	0.52	12.95	0.202647	continental	Resident	0.398194	0.07546	0.0116633	0	altricial	22	Iwaniuk AN, Nelson JE (2003) Developmental differences are correlated with relative brain size in birds: a comparative analysis. Can J Zool 81: 1913-1928.
Ibidorhyncha_struthersii	CHARADRIIFORMES	Ibidorhynchidae	1	2.3	294	-0.0615881	continental	Resident	0.104914	0.0730463	0.015125	NA	precocial	NA	Iwaniuk AN, unpublished data
Ichthyophaga_humilis	ACCIPITRIFORMES	Accipitridae	1	8.6	782.5	0.708296	continental	Resident	0.45023	0.054919	0.0128387	NA	altricial	NA	Fristoe, T. S., A. N. Iwaniuk, and C. A. Botero. 2017. Big brains stabilize populations and facilitate colonization of variable habitats in birds. Nat. Ecol. Evol. 1–10. Springer US.
Icteria_virens	PASSERIFORMES (PASSERIDA)	Parulidae	8	0.91	24.9	0.395631	continental	Migrant	0.328305	0.134323	0.01268	0.0712594	altricial	20.7	Iwaniuk AN, Nelson JE (2003) Developmental differences are correlated with relative brain size in birds: a comparative analysis. Can J Zool 81: 1913-1928.
Icterus_galbula	PASSERIFORMES (PASSERIDA)	Icteridae	10	1.13	33.27	0.449648	continental	Migrant	0.317053	0.111895	0.0125924	0.0559119	altricial	26	Iwaniuk AN, Nelson JE (2003) Developmental differences are correlated with relative brain size in birds: a comparative analysis. Can J Zool 81: 1913-1928.
Icterus_spurius	PASSERIFORMES (PASSERIDA)	Icteridae	6	0.86	19.9	0.46482	continental	Migrant	0.367415	0.0860906	0.0125014	0.125058	altricial	25.5	Iwaniuk AN, Nelson JE (2003) Developmental differences are correlated with relative brain size in birds: a comparative analysis. Can J Zool 81: 1913-1928.
Ictinia_mississippiensis	ACCIPITRIFORMES	Accipitridae	3	3.69	278	0.442511	continental	Migrant	0.34555	0.0524085	0.0109111	NA	altricial	60.75	Iwaniuk AN, Nelson JE (2003) Developmental differences are correlated with relative brain size in birds: a comparative analysis. Can J Zool 81: 1913-1928.
Ifrita_kowaldi	PASSERIFORMES (ORTHONYCHIDA)	Orthonychidae	1	1.25	28	0.647283	continental	Resident	0.416728	0.011363	0.0139358	0.0235568	altricial	NA	Sayol, F., J. Maspons, O. Lapiedra, A. N. Iwaniuk, T. Székely, and D. Sol. 2016. Environmental variation and the evolution of large brains in birds. Nat. Commun. 7:13971.
Illadopsis_fulvescens	PASSERIFORMES (PASSERIDA)	Timaliidae	4	1.19	24.4	0.67527	continental	Resident	0.469695	0.000570125	0.0137887	NA	altricial	NA	Iwaniuk AN, Nelson JE (2003) Developmental differences are correlated with relative brain size in birds: a comparative analysis. Can J Zool 81: 1913-1928.
Indicator_minor	PICIFORMES	Indicatoridae	2	0.67	28.2	0.0196709	continental	Resident	0.317157	0.00558766	0.0102357	0.117638	altricial	50	Franklin DC, Garnett ST, Luck GW, Gutierrez-Ibanez C, Iwaniuk AN (2014) Relative brain size in Australian birds. Emu 114: 160-170.
Irediparra_gallinacea	CHARADRIIFORMES	Jacanidae	4	1.13	102.55	-0.181635	continental	Resident	0.332745	0.0509404	0.0103419	NA	precocial	28.1	Iwaniuk AN, Nelson JE (2003) Developmental differences are correlated with relative brain size in birds: a comparative analysis. Can J Zool 81: 1913-1928.
Irena_puella	PASSERIFORMES (PASSERIDA)	Irenidae	10	1.36	66.4	0.247383	continental	Resident	0.447212	0.0607587	0.0127937	0.042779	altricial	27	Iwaniuk AN, Nelson JE (2003) Developmental differences are correlated with relative brain size in birds: a comparative analysis. Can J Zool 81: 1913-1928.
Iridosornis_rufivertex	PASSERIFORMES (PASSERIDA)	Thraupidae	4	1.33	22.25	0.838224	continental	Resident	0.408886	0.00847378	0.0119068	0.17491	altricial	NA	Iwaniuk AN, Nelson JE (2003) Developmental differences are correlated with relative brain size in birds: a comparative analysis. Can J Zool 81: 1913-1928.
Ithaginis_cruentus	GALLIFORMES	Phasianidae	8	3.18	537.5	-0.0759705	continental	Resident	0.191542	0.116452	0.0169748	NA	precocial	28.1	Iwaniuk AN, Nelson JE (2003) Developmental differences are correlated with relative brain size in birds: a comparative analysis. Can J Zool 81: 1913-1928.
Ixobrychus_exilis	PELECANIFORMES	Ardeidae	8	1.28	80.4	0.0794691	continental	Migrant	0.373623	0.0206224	0.0118667	NA	altricial	32.5	Iwaniuk AN, Nelson JE (2003) Developmental differences are correlated with relative brain size in birds: a comparative analysis. Can J Zool 81: 1913-1928.
Ixobrychus_flavicollis	PELECANIFORMES	Ardeidae	1	2.6	321	0.0117421	continental	Migrant	0.373187	0.0757552	0.0107639	NA	altricial	NA	Franklin DC, Garnett ST, Luck GW, Gutierrez-Ibanez C, Iwaniuk AN (2014) Relative brain size in Australian birds. Emu 114: 160-170.
Ixobrychus_minutus	PELECANIFORMES	Ardeidae	1	1.65	58	0.516523	continental	Migrant	0.301959	0.0964475	0.0110459	0.0196279	altricial	45.5	Sayol, F., J. Maspons, O. Lapiedra, A. N. Iwaniuk, T. Székely, and D. Sol. 2016. Environmental variation and the evolution of large brains in birds. Nat. Commun. 7:13971.
Ixos_philippinus	PASSERIFORMES (PASSERIDA)	Pycnonotidae	10	1.12	36.89	0.382838	insular	Resident	0.495465	0.0483309	0.0132007	0.0633417	altricial	NA	Iwaniuk AN, Nelson JE (2003) Developmental differences are correlated with relative brain size in birds: a comparative analysis. Can J Zool 81: 1913-1928.
Jabiru_mycteria	CICONIIFORMES	Ciconiidae	4	23.5	6054.5	0.566114	continental	Resident	0.437106	0.00858737	0.0126853	NA	altricial	NA	Iwaniuk AN, Nelson JE (2003) Developmental differences are correlated with relative brain size in birds: a comparative analysis. Can J Zool 81: 1913-1928.
Jacamerops_aureus	PICIFORMES	Galbulidae	3	1.11	62.9	0.074626	continental	Resident	0.494418	0.0311251	0.0133048	0.0033704	altricial	NA	Iwaniuk AN, Nelson JE (2003) Developmental differences are correlated with relative brain size in birds: a comparative analysis. Can J Zool 81: 1913-1928.
Jacana_spinosa	CHARADRIIFORMES	Jacanidae	9	1.38	95.45	0.0584668	continental	Resident	0.443766	0.127112	0.0127638	0.059047	precocial	45.55	Iwaniuk AN, Nelson JE (2003) Developmental differences are correlated with relative brain size in birds: a comparative analysis. Can J Zool 81: 1913-1928.
Junco_hyemalis	PASSERIFORMES (PASSERIDA)	Emberizidae	10	0.83	20.1	0.423705	continental	Migrant	0.179818	0.104224	0.0188898	0.17491	altricial	23.645	Iwaniuk AN, Nelson JE (2003) Developmental differences are correlated with relative brain size in birds: a comparative analysis. Can J Zool 81: 1913-1928.
Jynx_torquilla	PICIFORMES	Picidae	10	0.94	36.5	0.213594	continental	Migrant	0.247097	0.0784788	0.0147675	0.0252615	altricial	33.3	Iwaniuk AN, Nelson JE (2003) Developmental differences are correlated with relative brain size in birds: a comparative analysis. Can J Zool 81: 1913-1928.
Kaupifalco_monogrammicus	ACCIPITRIFORMES	Accipitridae	7	4.03	280.5	0.52563	continental	Resident	0.345737	0.00385584	0.0103717	NA	altricial	73.25	Iwaniuk AN, Nelson JE (2003) Developmental differences are correlated with relative brain size in birds: a comparative analysis. Can J Zool 81: 1913-1928.
Ketupa_ketupu	STRIGIFORMES	Strigidae	1	12.75	770	1.1111	continental	Resident	0.458106	0.0331338	0.0132645	NA	altricial	NA	Iwaniuk AN, Wylie DRW (2006) The evolution of stereopsis and the Wulst in caprimulgiform birds: a comparative analysis. J Comp Physiol A 192: 1313-1326.
Lagonosticta_senegala	PASSERIFORMES (PASSERIDA)	Estrildidae	8	0.39	8.55	0.147786	continental	Resident	0.276551	0.028517	0.00934561	0.0578215	altricial	30	Iwaniuk AN, Nelson JE (2003) Developmental differences are correlated with relative brain size in birds: a comparative analysis. Can J Zool 81: 1913-1928.
Lagopus_lagopus	GALLIFORMES	Phasianidae	9	2.38	459.56	-0.277898	continental	Migrant	0.0187345	0.137725	0.0194235	0.0150614	precocial	28.4	Iwaniuk AN, Nelson JE (2003) Developmental differences are correlated with relative brain size in birds: a comparative analysis. Can J Zool 81: 1913-1928.
Lagopus_muta	GALLIFORMES	Phasianidae	4	2.5	535.5	-0.31447	continental	Migrant	-0.0491705	0.158829	0.0150688	0.110513	precocial	21.6	Iwaniuk AN, Nelson JE (2003) Developmental differences are correlated with relative brain size in birds: a comparative analysis. Can J Zool 81: 1913-1928.
Lalage_sueurii	PASSERIFORMES (CORVIDA)	Campephagidae	6	0.87	18.9	0.505294	continental	Resident	0.451744	0.0726873	0.0129717	0	altricial	26	Iwaniuk AN, Nelson JE (2003) Developmental differences are correlated with relative brain size in birds: a comparative analysis. Can J Zool 81: 1913-1928.
Lalage_tricolor	PASSERIFORMES (CORVIDA)	Campephagidae	1	0.82	25	0.289243	continental	Migrant	0.174011	0.0350803	0.00852304	0.0989648	altricial	NA	Franklin DC, Garnett ST, Luck GW, Gutierrez-Ibanez C, Iwaniuk AN (2014) Relative brain size in Australian birds. Emu 114: 160-170.
Lamprotornis_purpureus	PASSERIFORMES (PASSERIDA)	Sturnidae	10	2.12	115.5	0.380874	continental	Resident	0.326713	0.144334	0.00903959	NA	altricial	NA	Iwaniuk AN, Nelson JE (2003) Developmental differences are correlated with relative brain size in birds: a comparative analysis. Can J Zool 81: 1913-1928.
Laniarius_erythrogaster	PASSERIFORMES (CORVIDA)	Malaconotidae	5	1.56	45.8	0.59287	continental	Resident	0.293075	0.144274	0.0106406	NA	altricial	NA	Iwaniuk AN, Nelson JE (2003) Developmental differences are correlated with relative brain size in birds: a comparative analysis. Can J Zool 81: 1913-1928.
Lanius_collurio	PASSERIFORMES (CORVIDA)	Laniidae	10	0.96	28.45	0.374377	continental	Migrant	0.261363	0.092303	0.0138326	0.00741564	altricial	28.25	Iwaniuk AN, Nelson JE (2003) Developmental differences are correlated with relative brain size in birds: a comparative analysis. Can J Zool 81: 1913-1928.
Lanius_cristatus	PASSERIFORMES (CORVIDA)	Laniidae	8	1.05	29.74	0.439121	continental	Migrant	0.244218	0.194209	0.0145965	0.00775503	altricial	27.5	Iwaniuk AN, Nelson JE (2003) Developmental differences are correlated with relative brain size in birds: a comparative analysis. Can J Zool 81: 1913-1928.
Lanius_ludovicianus	PASSERIFORMES (CORVIDA)	Laniidae	10	1.53	51.75	0.504957	continental	Migrant	0.263485	0.0450914	0.0122897	0.00375248	altricial	34.5	Iwaniuk AN, Nelson JE (2003) Developmental differences are correlated with relative brain size in birds: a comparative analysis. Can J Zool 81: 1913-1928.
Lanius_senator	PASSERIFORMES (CORVIDA)	Laniidae	10	1.07	36	0.350863	continental	Migrant	0.228559	0.0319194	0.0075335	0.00376014	altricial	34.25	Iwaniuk AN, Nelson JE (2003) Developmental differences are correlated with relative brain size in birds: a comparative analysis. Can J Zool 81: 1913-1928.
Larus_argentatus	CHARADRIIFORMES	Laridae	9	6.69	1082.25	0.27528	continental	Migrant	0.139158	0.145503	0.0172168	0.0252664	precocial	50.75	Iwaniuk AN, Nelson JE (2003) Developmental differences are correlated with relative brain size in birds: a comparative analysis. Can J Zool 81: 1913-1928.
Larus_atricilla	CHARADRIIFORMES	Laridae	10	3.12	308	0.217248	continental	Migrant	0.274479	0.0995146	0.0104207	0.013048	precocial	56	Iwaniuk AN, unpublished data + Sayol, F., J. Maspons, O. Lapiedra, A. N. Iwaniuk, T. Székely, and D. Sol. 2016. Environmental variation and the evolution of large brains in birds. Nat. Commun. 7:13971.
Larus_californicus	CHARADRIIFORMES	Laridae	10	5.07	693.3	0.247748	continental	Migrant	0.183031	0.00714448	0.0149175	0.150242	precocial	NA	Fristoe, T. S., A. N. Iwaniuk, and C. A. Botero. 2017. Big brains stabilize populations and facilitate colonization of variable habitats in birds. Nat. Ecol. Evol. 1–10. Springer US.
Larus_canus	CHARADRIIFORMES	Laridae	7	4.07	415.75	0.314828	continental	Migrant	0.184484	0.13222	0.0171853	0.132989	precocial	58.2	Iwaniuk AN, unpublished data + Sayol, F., J. Maspons, O. Lapiedra, A. N. Iwaniuk, T. Székely, and D. Sol. 2016. Environmental variation and the evolution of large brains in birds. Nat. Commun. 7:13971.
Larus_crassirostris	CHARADRIIFORMES	Laridae	10	4.6	561	0.269207	continental	Migrant	0.162405	0.318659	0.0101665	NA	precocial	55	Fristoe, T. S., A. N. Iwaniuk, and C. A. Botero. 2017. Big brains stabilize populations and facilitate colonization of variable habitats in birds. Nat. Ecol. Evol. 1–10. Springer US.
Larus_delawarensis	CHARADRIIFORMES	Laridae	10	4.44	518.5	0.277985	continental	Migrant	0.235993	0.0442386	0.0151994	0.134538	precocial	26.9	Iwaniuk AN, Nelson JE (2003) Developmental differences are correlated with relative brain size in birds: a comparative analysis. Can J Zool 81: 1913-1928.
Larus_dominicanus	CHARADRIIFORMES	Laridae	7	6.61	941	0.341679	continental	Resident	0.215991	0.0191961	0.0118014	0.0191546	precocial	74.75	Iwaniuk AN, Nelson JE (2003) Developmental differences are correlated with relative brain size in birds: a comparative analysis. Can J Zool 81: 1913-1928.
Larus_fuscus	CHARADRIIFORMES	Laridae	10	5.88	824.4	0.298838	continental	Migrant	0.222427	0.049024	0.0125216	0.0252664	precocial	57.5	Iwaniuk AN, unpublished data + Sayol, F., J. Maspons, O. Lapiedra, A. N. Iwaniuk, T. Székely, and D. Sol. 2016. Environmental variation and the evolution of large brains in birds. Nat. Commun. 7:13971.
Larus_glaucescens	CHARADRIIFORMES	Laridae	15	7.62	1063	0.415507	continental	Migrant	0.00984339	0.268187	0.0148725	0.0144129	precocial	69.9	Iwaniuk AN, Nelson JE (2003) Developmental differences are correlated with relative brain size in birds: a comparative analysis. Can J Zool 81: 1913-1928.
Larus_hartlaubii	CHARADRIIFORMES	Laridae	10	3.07	271.5	0.271829	continental	Resident	0.142834	0.0400052	0.00483309	0.014162	precocial	65	Iwaniuk AN, unpublished data
Larus_heermanni	CHARADRIIFORMES	Laridae	6	3.85	507	0.147982	continental	Migrant	NA	NA	NA	0.0286084	precocial	NA	Fristoe, T. S., A. N. Iwaniuk, and C. A. Botero. 2017. Big brains stabilize populations and facilitate colonization of variable habitats in birds. Nat. Ecol. Evol. 1–10. Springer US.
Larus_hyperboreus	CHARADRIIFORMES	Laridae	10	7.47	1544.25	0.186201	continental	Migrant	-0.148355	0.0460436	0.00640015	0.0179239	precocial	74.75	Iwaniuk AN, unpublished data
Larus_maculipennis	CHARADRIIFORMES	Laridae	5	3.25	339	0.204289	continental	Resident	0.202457	0.0413944	0.012282	0.00472563	precocial	NA	Iwaniuk AN, unpublished data + Sayol, F., J. Maspons, O. Lapiedra, A. N. Iwaniuk, T. Székely, and D. Sol. 2016. Environmental variation and the evolution of large brains in birds. Nat. Commun. 7:13971.
Larus_marinus	CHARADRIIFORMES	Laridae	10	8.2	1658.5	0.239413	continental	Migrant	0.204567	0.0592436	0.0187609	0.0522427	precocial	80.25	Iwaniuk AN, unpublished data
Larus_minutus	CHARADRIIFORMES	Laridae	4	1.57	125	0.0362065	continental	Migrant	0.162591	0.0118452	0.0152761	NA	precocial	44.5	Iwaniuk AN, unpublished data + Sayol, F., J. Maspons, O. Lapiedra, A. N. Iwaniuk, T. Székely, and D. Sol. 2016. Environmental variation and the evolution of large brains in birds. Nat. Commun. 7:13971.
Larus_novaehollandiae	CHARADRIIFORMES	Laridae	12	3.12	271.5	0.287985	continental	Migrant	0.225519	0.050829	0.0107058	0.132476	precocial	59	Iwaniuk AN, Nelson JE (2003) Developmental differences are correlated with relative brain size in birds: a comparative analysis. Can J Zool 81: 1913-1928.
Larus_occidentalis	CHARADRIIFORMES	Laridae	10	6.89	931.5	0.388857	continental	Migrant	0.222847	0.0460731	0.00937112	0.0144129	precocial	76	Fristoe, T. S., A. N. Iwaniuk, and C. A. Botero. 2017. Big brains stabilize populations and facilitate colonization of variable habitats in birds. Nat. Ecol. Evol. 1–10. Springer US.
Larus_pacificus	CHARADRIIFORMES	Laridae	1	6.8	1313.5	0.182989	continental	Resident	0.281973	0.0624267	0.0122272	0.0137759	precocial	NA	Franklin DC, Garnett ST, Luck GW, Gutierrez-Ibanez C, Iwaniuk AN (2014) Relative brain size in Australian birds. Emu 114: 160-170.
Larus_philadelphia	CHARADRIIFORMES	Laridae	7	2.26	211	0.106895	continental	Migrant	0.210365	0.171833	0.0171793	0.014162	precocial	NA	Iwaniuk AN, unpublished data + Sayol, F., J. Maspons, O. Lapiedra, A. N. Iwaniuk, T. Székely, and D. Sol. 2016. Environmental variation and the evolution of large brains in birds. Nat. Commun. 7:13971.
Larus_pipixcan	CHARADRIIFORMES	Laridae	6	2.58	287	0.066806	continental	Migrant	0.213898	0.024409	0.0170034	0.12643	precocial	63	Iwaniuk AN, unpublished data + Sayol, F., J. Maspons, O. Lapiedra, A. N. Iwaniuk, T. Székely, and D. Sol. 2016. Environmental variation and the evolution of large brains in birds. Nat. Commun. 7:13971.
Larus_ridibundus	CHARADRIIFORMES	Laridae	10	3.05	276.9	0.254249	continental	Migrant	0.199345	0.0544762	0.0152835	0.153279	precocial	59	Iwaniuk AN, Nelson JE (2003) Developmental differences are correlated with relative brain size in birds: a comparative analysis. Can J Zool 81: 1913-1928.
Larus_schistisagus	CHARADRIIFORMES	Laridae	4	7.45	1323	0.270239	continental	Migrant	0.139537	0.197741	0.0160697	NA	precocial	NA	Iwaniuk AN, unpublished data
Larus_thayeri	CHARADRIIFORMES	Laridae	4	6.58	945.5	0.334455	continental	Migrant	-0.0285517	0.172469	0.014933	0.0131867	precocial	NA	Iwaniuk AN, unpublished data + Sayol, F., J. Maspons, O. Lapiedra, A. N. Iwaniuk, T. Székely, and D. Sol. 2016. Environmental variation and the evolution of large brains in birds. Nat. Commun. 7:13971.
Laterallus_albigularis	GRUIFORMES	Rallidae	5	1.04	41.79	0.238789	continental	Resident	0.500943	0.0216512	0.0132794	0.15612	precocial	NA	Iwaniuk AN, Nelson JE (2003) Developmental differences are correlated with relative brain size in birds: a comparative analysis. Can J Zool 81: 1913-1928.
Lathamus_discolor	PSITTACIFORMES	Psittacidae	9	2.37	64.7	0.817333	continental	Resident	0.31781	0.0689116	0.0134392	0.214732	altricial	64.5	Iwaniuk AN, Nelson JE (2003) Developmental differences are correlated with relative brain size in birds: a comparative analysis. Can J Zool 81: 1913-1928.
Legatus_leucophaius	PASSERIFORMES (SUBOSCINES)	Tyrannidae	3	0.66	22.2	0.138792	continental	Migrant	0.449483	0.00988194	0.0125655	0	altricial	34.85	Iwaniuk AN, Nelson JE (2003) Developmental differences are correlated with relative brain size in birds: a comparative analysis. Can J Zool 81: 1913-1928.
Leiothrix_lutea	PASSERIFORMES (PASSERIDA)	Timaliidae	6	0.92	21.4	0.491507	continental	Resident	0.336233	0.0847359	0.0114527	0.184668	altricial	23.5	Iwaniuk AN, Nelson JE (2003) Developmental differences are correlated with relative brain size in birds: a comparative analysis. Can J Zool 81: 1913-1928.
Leipoa_ocellata	GALLIFORMES	Megapodiidae	7	4.5	1917.5	-0.442019	continental	Resident	0.185211	0.0474292	0.0100804	0.153911	precocial	66.51	Iwaniuk AN, Nelson JE (2003) Developmental differences are correlated with relative brain size in birds: a comparative analysis. Can J Zool 81: 1913-1928.
Lepidocolaptes_affinis	PASSERIFORMES (SUBOSCINES)	Dendrocolaptidae	6	1.13	35	0.42122	continental	Resident	0.435603	0.110181	0.0120869	0	altricial	36	Iwaniuk AN, Nelson JE (2003) Developmental differences are correlated with relative brain size in birds: a comparative analysis. Can J Zool 81: 1913-1928.
Lepidocolaptes_souleyetii	PASSERIFORMES (SUBOSCINES)	Dendrocolaptidae	7	1.04	25.7	0.511428	continental	Resident	0.449183	0.0514832	0.0129374	0.0235568	altricial	34	Iwaniuk AN, Nelson JE (2003) Developmental differences are correlated with relative brain size in birds: a comparative analysis. Can J Zool 81: 1913-1928.
Leptoptilos_crumeniferus	CICONIIFORMES	Ciconiidae	6	27.17	6325	0.686716	continental	Resident	0.287633	0.00158444	0.00979815	0.0159959	altricial	97.8	Iwaniuk AN, Nelson JE (2003) Developmental differences are correlated with relative brain size in birds: a comparative analysis. Can J Zool 81: 1913-1928.
Leptoptilos_dubius	CICONIIFORMES	Ciconiidae	3	32	7454	0.758233	continental	Migrant	0.325386	0.0341991	0.0111007	0.0191546	altricial	NA	Iwaniuk AN, unpublished data
Leptotila_cassini	COLUMBIFORMES	Columbidae	3	1.3	193	-0.396101	continental	Resident	0.523441	0.0438812	0.01333	0.17491	altricial	NA	Iwaniuk AN, unpublished data
Leptotila_jamaicensis	COLUMBIFORMES	Columbidae	5	1.37	165	-0.255753	continental	Resident	0.500319	0.108011	0.0153706	0.155476	altricial	NA	Iwaniuk AN, unpublished data
Leptotila_plumbeiceps	COLUMBIFORMES	Columbidae	7	1.28	170	-0.340445	continental	Resident	0.489502	0.0760792	0.0131435	0	altricial	NA	Iwaniuk AN, unpublished data
Leptotila_rufaxilla	COLUMBIFORMES	Columbidae	10	1.27	157	-0.303675	continental	Resident	0.429747	0.0270342	0.0126724	0.184668	altricial	24.5	Iwaniuk AN, unpublished data
Leptotila_verreauxi	COLUMBIFORMES	Columbidae	10	1.42	127.7	-0.0761964	continental	Resident	0.414758	0.0172496	0.0126843	0.184668	altricial	27.5	Iwaniuk AN, Nelson JE (2003) Developmental differences are correlated with relative brain size in birds: a comparative analysis. Can J Zool 81: 1913-1928.
Leucophaeus_scoresbii	CHARADRIIFORMES	Laridae	3	4.64	524.25	0.31586	continental	Resident	0.0333568	0.00550625	0.018323	NA	precocial	NA	Iwaniuk AN, Nelson JE (2003) Developmental differences are correlated with relative brain size in birds: a comparative analysis. Can J Zool 81: 1913-1928.
Leucopternis_albicollis	ACCIPITRIFORMES	Accipitridae	3	7.9	709.5	0.678317	continental	Resident	0.474076	0.012534	0.0129813	0.00798978	altricial	NA	Iwaniuk AN, unpublished data + Sayol, F., J. Maspons, O. Lapiedra, A. N. Iwaniuk, T. Székely, and D. Sol. 2016. Environmental variation and the evolution of large brains in birds. Nat. Commun. 7:13971.
Leucosarcia_melanoleuca	COLUMBIFORMES	Columbidae	6	2.41	429	-0.226782	continental	Resident	0.310863	0.0228909	0.013541	0.153911	altricial	36	Iwaniuk AN, Nelson JE (2003) Developmental differences are correlated with relative brain size in birds: a comparative analysis. Can J Zool 81: 1913-1928.
Leucosticte_arctoa	PASSERIFORMES (PASSERIDA)	Fringillidae	6	1.31	30.75	0.641629	continental	Migrant	0.0296497	0.133905	0.0183621	0.0578215	altricial	31.5	Iwaniuk AN, Nelson JE (2003) Developmental differences are correlated with relative brain size in birds: a comparative analysis. Can J Zool 81: 1913-1928.
Lewinia_pectoralis	GRUIFORMES	Rallidae	7	1.34	78.1	0.141555	continental	Resident	0.353111	0.0217504	0.0145268	0.0562017	precocial	20.5	Iwaniuk AN, Nelson JE (2003) Developmental differences are correlated with relative brain size in birds: a comparative analysis. Can J Zool 81: 1913-1928.
Lichenostomus_chrysops	PASSERIFORMES (MELIPHAGIDA)	Meliphagidae	9	0.72	17.5	0.359211	continental	Resident	0.264596	0.0181509	0.0135535	0.214732	altricial	27.3	Iwaniuk AN, Nelson JE (2003) Developmental differences are correlated with relative brain size in birds: a comparative analysis. Can J Zool 81: 1913-1928.
Lichenostomus_cratitius	PASSERIFORMES (MELIPHAGIDA)	Meliphagidae	5	0.92	20.4	0.518345	continental	Resident	0.229567	0.0915152	0.0120713	0.168802	altricial	NA	Iwaniuk AN, Nelson JE (2003) Developmental differences are correlated with relative brain size in birds: a comparative analysis. Can J Zool 81: 1913-1928.
Lichenostomus_flavescens	PASSERIFORMES (MELIPHAGIDA)	Meliphagidae	5	0.52	12.83	0.207867	continental	Resident	0.20163	0.0672478	0.00732321	0.243506	altricial	25	Iwaniuk AN, Nelson JE (2003) Developmental differences are correlated with relative brain size in birds: a comparative analysis. Can J Zool 81: 1913-1928.
Lichenostomus_flavus	PASSERIFORMES (MELIPHAGIDA)	Meliphagidae	3	0.71	21.05	0.241646	continental	Resident	0.265829	0.085598	0.00791746	0.117638	altricial	29.2	Iwaniuk AN, Nelson JE (2003) Developmental differences are correlated with relative brain size in birds: a comparative analysis. Can J Zool 81: 1913-1928.
Lichenostomus_frenatus	PASSERIFORMES (MELIPHAGIDA)	Meliphagidae	1	1.04	30	0.42467	continental	Resident	0.322244	0.0901741	0.00950371	0.117638	altricial	NA	Sayol, F., J. Maspons, O. Lapiedra, A. N. Iwaniuk, T. Székely, and D. Sol. 2016. Environmental variation and the evolution of large brains in birds. Nat. Commun. 7:13971.
Lichenostomus_fuscus	PASSERIFORMES (MELIPHAGIDA)	Meliphagidae	2	0.73	17.75	0.36505	continental	Resident	0.289787	0.0141999	0.0145129	0.125058	altricial	NA	Franklin DC, Garnett ST, Luck GW, Gutierrez-Ibanez C, Iwaniuk AN (2014) Relative brain size in Australian birds. Emu 114: 160-170.
Lichenostomus_hindwoodi	PASSERIFORMES (MELIPHAGIDA)	Meliphagidae	3	0.89	24.67	0.378612	continental	Resident	0.367865	0.103765	0.0110708	0.113201	altricial	NA	Sayol, F., J. Maspons, O. Lapiedra, A. N. Iwaniuk, T. Székely, and D. Sol. 2016. Environmental variation and the evolution of large brains in birds. Nat. Commun. 7:13971.
Lichenostomus_keartlandi	PASSERIFORMES (MELIPHAGIDA)	Meliphagidae	2	0.69	15.75	0.375737	continental	Resident	0.136206	0.030426	0.007392	0.125058	altricial	NA	Iwaniuk AN, Nelson JE (2003) Developmental differences are correlated with relative brain size in birds: a comparative analysis. Can J Zool 81: 1913-1928.
Lichenostomus_leucotis	PASSERIFORMES (MELIPHAGIDA)	Meliphagidae	8	0.89	24	0.394053	continental	Resident	0.239922	0.0342235	0.0124623	0.112715	altricial	30	Iwaniuk AN, Nelson JE (2003) Developmental differences are correlated with relative brain size in birds: a comparative analysis. Can J Zool 81: 1913-1928.
Lichenostomus_melanops	PASSERIFORMES (MELIPHAGIDA)	Meliphagidae	6	0.92	32.35	0.259774	continental	Resident	0.301083	0.0290863	0.0150659	0.125058	altricial	29	Iwaniuk AN, Nelson JE (2003) Developmental differences are correlated with relative brain size in birds: a comparative analysis. Can J Zool 81: 1913-1928.
Lichenostomus_ornatus	PASSERIFORMES (MELIPHAGIDA)	Meliphagidae	8	0.75	17.65	0.395247	continental	Resident	0.211594	0.0671102	0.0113079	0.119878	altricial	26.5	Iwaniuk AN, Nelson JE (2003) Developmental differences are correlated with relative brain size in birds: a comparative analysis. Can J Zool 81: 1913-1928.
Lichenostomus_penicillatus	PASSERIFORMES (MELIPHAGIDA)	Meliphagidae	9	0.83	19.4	0.443583	continental	Resident	0.164402	0.00595714	0.00951848	0.149818	altricial	26.4	Iwaniuk AN, Nelson JE (2003) Developmental differences are correlated with relative brain size in birds: a comparative analysis. Can J Zool 81: 1913-1928.
Lichenostomus_plumulus	PASSERIFORMES (MELIPHAGIDA)	Meliphagidae	1	0.86	16.5	0.56989	continental	Resident	0.149354	0.0221956	0.00804545	0.114528	altricial	28.1	Franklin DC, Garnett ST, Luck GW, Gutierrez-Ibanez C, Iwaniuk AN (2014) Relative brain size in Australian birds. Emu 114: 160-170.
Lichenostomus_unicolor	PASSERIFORMES (MELIPHAGIDA)	Meliphagidae	1	0.815	30	0.180882	continental	Resident	0.225178	0.0756944	0.00709649	0.214732	altricial	27.25	Sayol, F., J. Maspons, O. Lapiedra, A. N. Iwaniuk, T. Székely, and D. Sol. 2016. Environmental variation and the evolution of large brains in birds. Nat. Commun. 7:13971.
Lichenostomus_virescens	PASSERIFORMES (MELIPHAGIDA)	Meliphagidae	8	0.92	23.4	0.441403	continental	Resident	0.167474	0.0120157	0.0087411	0.117638	altricial	26.6	Iwaniuk AN, Nelson JE (2003) Developmental differences are correlated with relative brain size in birds: a comparative analysis. Can J Zool 81: 1913-1928.
Lichmera_indistincta	PASSERIFORMES (MELIPHAGIDA)	Meliphagidae	5	0.51	11.2	0.264646	continental	Resident	0.181771	0.0301003	0.00854199	0.11806	altricial	27.9	Iwaniuk AN, Nelson JE (2003) Developmental differences are correlated with relative brain size in birds: a comparative analysis. Can J Zool 81: 1913-1928.
Limicola_falcinellus	CHARADRIIFORMES	Scolopacidae	6	0.72	34.2	-0.0165348	continental	Migrant	0.261464	0.332858	0.0160712	0.17491	precocial	NA	Iwaniuk AN, Nelson JE (2003) Developmental differences are correlated with relative brain size in birds: a comparative analysis. Can J Zool 81: 1913-1928.
Limnodromus_griseus	CHARADRIIFORMES	Scolopacidae	10	1.38	110.75	-0.0249081	continental	Migrant	0.251724	0.213096	0.0184279	0.15612	precocial	21.1	Iwaniuk AN, Nelson JE (2003) Developmental differences are correlated with relative brain size in birds: a comparative analysis. Can J Zool 81: 1913-1928.
Limnodromus_scolopaceus	CHARADRIIFORMES	Scolopacidae	11	1.37	91.79	0.0731206	continental	Migrant	0.127852	0.205422	0.014682	0.15612	precocial	20.6	Iwaniuk AN, Nelson JE (2003) Developmental differences are correlated with relative brain size in birds: a comparative analysis. Can J Zool 81: 1913-1928.
Limnothlypis_swainsonii	PASSERIFORMES (PASSERIDA)	Parulidae	10	0.67	18.9	0.244078	continental	Migrant	0.389524	0.0114421	0.0123682	0.0033704	altricial	25.5	Iwaniuk AN, Nelson JE (2003) Developmental differences are correlated with relative brain size in birds: a comparative analysis. Can J Zool 81: 1913-1928.
Limosa_fedoa	CHARADRIIFORMES	Scolopacidae	13	2.73	358.5	-0.00142843	continental	Migrant	0.254245	0.0938205	0.0160575	0	precocial	24.1	Iwaniuk AN, Nelson JE (2003) Developmental differences are correlated with relative brain size in birds: a comparative analysis. Can J Zool 81: 1913-1928.
Limosa_haemastica	CHARADRIIFORMES	Scolopacidae	5	2.32	255.5	0.0257816	continental	Migrant	0.165541	0.217459	0.0182755	0.111942	precocial	52.75	Iwaniuk AN, unpublished data + Sayol, F., J. Maspons, O. Lapiedra, A. N. Iwaniuk, T. Székely, and D. Sol. 2016. Environmental variation and the evolution of large brains in birds. Nat. Commun. 7:13971.
Limosa_lapponica	CHARADRIIFORMES	Scolopacidae	10	2.77	291.25	0.12962	continental	Migrant	0.194148	0.279228	0.0158262	0.0657885	precocial	34.55	Iwaniuk AN, Nelson JE (2003) Developmental differences are correlated with relative brain size in birds: a comparative analysis. Can J Zool 81: 1913-1928.
Lipaugus_vociferans	PASSERIFORMES (SUBOSCINES)	Cotingidae	2	1.63	75.7	0.354969	continental	Resident	0.481263	0.0150098	0.0129798	0.0762577	altricial	NA	Iwaniuk AN, Nelson JE (2003) Developmental differences are correlated with relative brain size in birds: a comparative analysis. Can J Zool 81: 1913-1928.
Locustella_luscinioides	PASSERIFORMES (PASSERIDA)	Sylviidae	7	0.55	15	0.176325	continental	Migrant	0.191672	0.0534273	0.0101612	0	altricial	24.45	Iwaniuk AN, Nelson JE (2003) Developmental differences are correlated with relative brain size in birds: a comparative analysis. Can J Zool 81: 1913-1928.
Lonchura_cucullata	PASSERIFORMES (PASSERIDA)	Estrildidae	10	0.38	9.2	0.0807202	continental	Resident	0.352363	0.0154222	0.010814	0.132536	altricial	34.5	Iwaniuk AN, Nelson JE (2003) Developmental differences are correlated with relative brain size in birds: a comparative analysis. Can J Zool 81: 1913-1928.
Lonchura_malacca	PASSERIFORMES (PASSERIDA)	Estrildidae	10	0.6	13.05	0.341434	continental	Resident	0.42068	0.0750838	0.0121121	0	altricial	36.25	Iwaniuk AN, Nelson JE (2003) Developmental differences are correlated with relative brain size in birds: a comparative analysis. Can J Zool 81: 1913-1928.
Lophaetus_occipitalis	ACCIPITRIFORMES	Accipitridae	3	9.15	1292.5	0.488859	continental	Resident	0.33346	0.0162767	0.0103537	NA	altricial	97	Iwaniuk AN, Nelson JE (2003) Developmental differences are correlated with relative brain size in birds: a comparative analysis. Can J Zool 81: 1913-1928.
Lophodytes_cucullatus	ANSERIFORMES	Anatidae	10	4.61	617	0.21802	continental	Migrant	0.266883	0.0787151	0.0161469	0.0884477	precocial	66.55	Iwaniuk AN, Nelson JE (2003) Developmental differences are correlated with relative brain size in birds: a comparative analysis. Can J Zool 81: 1913-1928.
Lophoictinia_isura	ACCIPITRIFORMES	Accipitridae	1	6.5	525	0.652146	continental	Migrant	0.219555	0.040598	0.0113546	0.00485415	altricial	NA	Franklin DC, Garnett ST, Luck GW, Gutierrez-Ibanez C, Iwaniuk AN (2014) Relative brain size in Australian birds. Emu 114: 160-170.
Lopholaimus_antarcticus	COLUMBIFORMES	Columbidae	3	2.71	497	-0.191971	continental	Resident	0.330199	0.056494	0.0114509	0	altricial	44	Iwaniuk AN, Nelson JE (2003) Developmental differences are correlated with relative brain size in birds: a comparative analysis. Can J Zool 81: 1913-1928.
Lophonetta_specularioides	ANSERIFORMES	Anatidae	5	4.84	1010.25	-0.0098116	continental	Resident	0.102754	0.0355855	0.00749596	0.021084	precocial	82.5	Iwaniuk AN, Nelson JE (2003) Developmental differences are correlated with relative brain size in birds: a comparative analysis. Can J Zool 81: 1913-1928.
Lophophorus_impejanus	GALLIFORMES	Phasianidae	2	6.2	2077.5	-0.166491	continental	Resident	0.077987	0.118955	0.0136741	NA	precocial	27.6	Iwaniuk AN, Nelson JE (2003) Developmental differences are correlated with relative brain size in birds: a comparative analysis. Can J Zool 81: 1913-1928.
Lophorina_superba	PASSERIFORMES (CORVIDA)	Paradisaeidae	2	2.6	77.33	0.809953	continental	Resident	0.453145	0.00632384	0.0145336	0.0712594	altricial	37.75	Iwaniuk AN, Nelson JE (2003) Developmental differences are correlated with relative brain size in birds: a comparative analysis. Can J Zool 81: 1913-1928.
Lophura_diardi	GALLIFORMES	Phasianidae	1	3.9	875	-0.145147	continental	Resident	0.46268	0.079983	0.012974	0.0712594	precocial	NA	Sayol, F., J. Maspons, O. Lapiedra, A. N. Iwaniuk, T. Székely, and D. Sol. 2016. Environmental variation and the evolution of large brains in birds. Nat. Commun. 7:13971.
Lophura_nycthemera	GALLIFORMES	Phasianidae	7	4.74	1490	-0.248602	continental	Resident	0.443217	0.0937208	0.011909	NA	precocial	25.35	Iwaniuk AN, Nelson JE (2003) Developmental differences are correlated with relative brain size in birds: a comparative analysis. Can J Zool 81: 1913-1928.
Lophura_swinhoii	GALLIFORMES	Phasianidae	5	4.25	1100	-0.187538	continental	Resident	0.462877	0.0397921	0.0148628	0.153911	precocial	25.1	Iwaniuk AN, Nelson JE (2003) Developmental differences are correlated with relative brain size in birds: a comparative analysis. Can J Zool 81: 1913-1928.
Loriculus_amabilis	PSITTACIFORMES	Psittacidae	4	1.14	20	0.74386	insular	Resident	0.515076	0.000647356	0.0150461	0	altricial	NA	Iwaniuk AN, Nelson JE (2003) Developmental differences are correlated with relative brain size in birds: a comparative analysis. Can J Zool 81: 1913-1928.
Loriculus_galgulus	PSITTACIFORMES	Psittacidae	6	1.49	28.5	0.81299	continental	Resident	0.505113	0.00120992	0.0143918	0	altricial	56	Iwaniuk AN, Nelson JE (2003) Developmental differences are correlated with relative brain size in birds: a comparative analysis. Can J Zool 81: 1913-1928.
Loriculus_philippensis	PSITTACIFORMES	Psittacidae	2	1.48	34.9	0.692649	insular	Resident	0.486406	0.0511945	0.0131838	0.0587618	altricial	55	Iwaniuk AN, Nelson JE (2003) Developmental differences are correlated with relative brain size in birds: a comparative analysis. Can J Zool 81: 1913-1928.
Loriculus_vernalis	PSITTACIFORMES	Psittacidae	2	1.43	35.7	0.645572	continental	Resident	0.402962	0.112197	0.01173	0.0587618	altricial	NA	Iwaniuk AN, Dean KM, Nelson JE (2005) Interspecific allometry of the brain and brain regions in parrots (Psittaciformes): comparisons with other birds and primates. Brain Behav Evol 65: 40-59.
Lorius_garrulus	PSITTACIFORMES	Psittacidae	7	5.17	143	1.15256	insular	Resident	0.513249	0.00345687	0.0149831	0	altricial	102	Iwaniuk AN, Nelson JE (2003) Developmental differences are correlated with relative brain size in birds: a comparative analysis. Can J Zool 81: 1913-1928.
Lorius_lory	PSITTACIFORMES	Psittacidae	11	5.12	177	1.02322	continental	Resident	0.495068	0.00122027	0.0144539	0.117638	altricial	84	Iwaniuk AN, Nelson JE (2003) Developmental differences are correlated with relative brain size in birds: a comparative analysis. Can J Zool 81: 1913-1928.
Loxia_curvirostra	PASSERIFORMES (PASSERIDA)	Fringillidae	10	1.42	34.3	0.660989	continental	Migrant	0.138122	0.118412	0.0189659	0.111883	altricial	33.25	Iwaniuk AN, Nelson JE (2003) Developmental differences are correlated with relative brain size in birds: a comparative analysis. Can J Zool 81: 1913-1928.
Loxia_leucoptera	PASSERIFORMES (PASSERIDA)	Fringillidae	8	1.38	28.98	0.726931	continental	Resident	0.072454	0.151638	0.020605	0.184668	altricial	36	Iwaniuk AN, Nelson JE (2003) Developmental differences are correlated with relative brain size in birds: a comparative analysis. Can J Zool 81: 1913-1928.
Loxigilla_violacea	PASSERIFORMES (PASSERIDA)	Emberizidae	10	1.16	26.3	0.607686	continental	Resident	0.418229	0.0626974	0.0117916	0.172493	altricial	NA	Iwaniuk AN, Nelson JE (2003) Developmental differences are correlated with relative brain size in birds: a comparative analysis. Can J Zool 81: 1913-1928.
Loxipasser_anoxanthus	PASSERIFORMES (PASSERIDA)	Emberizidae	10	0.57	11.3	0.370886	continental	Resident	0.503964	0.0648024	0.0122457	0.169333	altricial	NA	Iwaniuk AN, Nelson JE (2003) Developmental differences are correlated with relative brain size in birds: a comparative analysis. Can J Zool 81: 1913-1928.
Lugensa_brevirostris	PROCELLARIIFORMES	Procellariidae	10	4.26	297.51	0.548116	continental	Migrant	0.0852102	0.0109369	0.0111603	0.0125884	precocial	108.25	Iwaniuk AN, Nelson JE (2003) Developmental differences are correlated with relative brain size in birds: a comparative analysis. Can J Zool 81: 1913-1928.
Luscinia_megarhynchos	PASSERIFORMES (PASSERIDA)	Muscicapidae	10	0.7	19.4	0.273238	continental	Migrant	0.262795	0.134225	0.0106771	0	altricial	24	Iwaniuk AN, Nelson JE (2003) Developmental differences are correlated with relative brain size in birds: a comparative analysis. Can J Zool 81: 1913-1928.
Lybius_torquatus	PICIFORMES	Ramphastidae	3	1.16	51.7	0.228651	continental	Resident	0.293464	0.127922	0.00932311	0.0957946	altricial	52.5	Iwaniuk AN, Nelson JE (2003) Developmental differences are correlated with relative brain size in birds: a comparative analysis. Can J Zool 81: 1913-1928.
Lycocorax_pyrrhopterus	PASSERIFORMES (CORVIDA)	Paradisaeidae	9	4.79	285.5	0.688486	insular	Resident	0.512646	0.00419407	0.0149871	0.0633417	altricial	NA	Iwaniuk AN, Nelson JE (2003) Developmental differences are correlated with relative brain size in birds: a comparative analysis. Can J Zool 81: 1913-1928.
Lymnocryptes_minimus	CHARADRIIFORMES	Scolopacidae	4	0.97	50.2	0.0662833	continental	Migrant	0.181197	0.12695	0.0153182	NA	precocial	NA	Iwaniuk AN, unpublished data
Macheiramphus_alcinus	ACCIPITRIFORMES	Accipitridae	1	6.6	625	0.569637	continental	Resident	0.370963	0.0282922	0.0109773	NA	altricial	67.5	Iwaniuk AN, unpublished data
Machetornis_rixosa	PASSERIFORMES (SUBOSCINES)	Tyrannidae	3	0.96	29.6	0.352155	continental	Resident	0.36028	0.0668199	0.0129685	0	altricial	30.5	Iwaniuk AN, Nelson JE (2003) Developmental differences are correlated with relative brain size in birds: a comparative analysis. Can J Zool 81: 1913-1928.
Macrodipteryx_vexillarius	CAPRIMULGIFORMES	Caprimulgidae	6	0.87	72.4	-0.247877	continental	Migrant	0.32488	0.131517	0.0104239	0	precocial	NA	Iwaniuk AN, Nelson JE (2003) Developmental differences are correlated with relative brain size in birds: a comparative analysis. Can J Zool 81: 1913-1928.
Macronectes_giganteus	PROCELLARIIFORMES	Procellariidae	7	17.94	3697.5	0.572699	continental	Migrant	0.0751301	0.00776377	0.0147084	0.00234142	precocial	179.25	Iwaniuk AN, Nelson JE (2003) Developmental differences are correlated with relative brain size in birds: a comparative analysis. Can J Zool 81: 1913-1928.
Macronous_gularis	PASSERIFORMES (PASSERIDA)	Timaliidae	8	0.65	12	0.468517	continental	Resident	0.422243	0.0980982	0.0118158	0.0712594	altricial	NA	Iwaniuk AN, Nelson JE (2003) Developmental differences are correlated with relative brain size in birds: a comparative analysis. Can J Zool 81: 1913-1928.
Macropygia_amboinensis	COLUMBIFORMES	Columbidae	10	1.49	237	-0.374859	continental	Resident	0.423892	0.0216652	0.0132623	0.169333	altricial	33	Iwaniuk AN, Nelson JE (2003) Developmental differences are correlated with relative brain size in birds: a comparative analysis. Can J Zool 81: 1913-1928.
Macropygia_nigrirostris	COLUMBIFORMES	Columbidae	4	1.15	90.1	-0.0915068	continental	Resident	0.49484	0.00306095	0.0147915	0.169333	altricial	NA	Fristoe, T. S., A. N. Iwaniuk, and C. A. Botero. 2017. Big brains stabilize populations and facilitate colonization of variable habitats in birds. Nat. Ecol. Evol. 1–10. Springer US.
Macropygia_phasianella	COLUMBIFORMES	Columbidae	8	1.46	237	-0.395199	continental	Resident	NA	NA	NA	0.169333	altricial	NA	Iwaniuk AN, unpublished data + Sayol, F., J. Maspons, O. Lapiedra, A. N. Iwaniuk, T. Székely, and D. Sol. 2016. Environmental variation and the evolution of large brains in birds. Nat. Commun. 7:13971.
Macropygia_unchall	COLUMBIFORMES	Columbidae	3	1.48	167.5	-0.186954	continental	Resident	0.408193	0.0943681	0.0120174	0.135864	altricial	NA	Fristoe, T. S., A. N. Iwaniuk, and C. A. Botero. 2017. Big brains stabilize populations and facilitate colonization of variable habitats in birds. Nat. Ecol. Evol. 1–10. Springer US.
Malaconotus_cruentus	PASSERIFORMES (CORVIDA)	Malaconotidae	3	2.28	76.7	0.683205	continental	Resident	0.473284	0.00868009	0.0136483	0.0498923	altricial	NA	Iwaniuk AN, Nelson JE (2003) Developmental differences are correlated with relative brain size in birds: a comparative analysis. Can J Zool 81: 1913-1928.
Malacoptila_panamensis	PICIFORMES	Bucconidae	3	1.15	42.6	0.328565	continental	Resident	0.513103	0.0264664	0.0131573	0.0101955	altricial	NA	Iwaniuk AN, Nelson JE (2003) Developmental differences are correlated with relative brain size in birds: a comparative analysis. Can J Zool 81: 1913-1928.
Malacorhynchus_membranaceus	ANSERIFORMES	Anatidae	11	2.85	374	0.0178521	continental	Resident	0.197328	0.0532439	0.0115198	0.17491	precocial	26.1	Iwaniuk AN, Nelson JE (2003) Developmental differences are correlated with relative brain size in birds: a comparative analysis. Can J Zool 81: 1913-1928.
Malurus_alboscapulatus	PASSERIFORMES (MELIPHAGIDA)	Maluridae	2	0.47	8	0.371659	continental	Resident	0.486655	0.00251205	0.0139471	0	altricial	41.5	Iwaniuk AN, unpublished data
Malurus_coronatus	PASSERIFORMES (MELIPHAGIDA)	Maluridae	1	0.475	9	0.316189	continental	Resident	0.182725	0.0633899	0.00653394	0	altricial	24	Sayol, F., J. Maspons, O. Lapiedra, A. N. Iwaniuk, T. Székely, and D. Sol. 2016. Environmental variation and the evolution of large brains in birds. Nat. Commun. 7:13971.
Malurus_cyaneus	PASSERIFORMES (MELIPHAGIDA)	Maluridae	9	0.47	9.3	0.287219	continental	Resident	0.280312	0.037806	0.0149943	0.0730841	altricial	26.85	Iwaniuk AN, Nelson JE (2003) Developmental differences are correlated with relative brain size in birds: a comparative analysis. Can J Zool 81: 1913-1928.
Malurus_elegans	PASSERIFORMES (MELIPHAGIDA)	Maluridae	3	0.57	10.08	0.434957	continental	Resident	0.331576	0.103494	0.0118419	0	altricial	27.25	Iwaniuk AN, Nelson JE (2003) Developmental differences are correlated with relative brain size in birds: a comparative analysis. Can J Zool 81: 1913-1928.
Malurus_lamberti	PASSERIFORMES (MELIPHAGIDA)	Maluridae	10	0.46	7.9	0.357207	continental	Resident	0.157238	0.0165849	0.00850673	0.155476	altricial	25.4	Iwaniuk AN, Nelson JE (2003) Developmental differences are correlated with relative brain size in birds: a comparative analysis. Can J Zool 81: 1913-1928.
Malurus_leucopterus	PASSERIFORMES (MELIPHAGIDA)	Maluridae	10	0.39	7.4	0.228794	continental	Resident	0.141904	0.00593035	0.00827323	0.0578215	altricial	24	Iwaniuk AN, Nelson JE (2003) Developmental differences are correlated with relative brain size in birds: a comparative analysis. Can J Zool 81: 1913-1928.
Malurus_melanocephalus	PASSERIFORMES (MELIPHAGIDA)	Maluridae	4	0.45	7.9	0.335228	continental	Resident	0.224329	0.0643302	0.00884664	0.0578215	altricial	24.75	Iwaniuk AN, Nelson JE (2003) Developmental differences are correlated with relative brain size in birds: a comparative analysis. Can J Zool 81: 1913-1928.
Malurus_pulcherrimus	PASSERIFORMES (MELIPHAGIDA)	Maluridae	3	0.42	9.2	0.180804	continental	Resident	0.214659	0.0774932	0.0102162	0	altricial	25.5	Iwaniuk AN, Nelson JE (2003) Developmental differences are correlated with relative brain size in birds: a comparative analysis. Can J Zool 81: 1913-1928.
Malurus_splendens	PASSERIFORMES (MELIPHAGIDA)	Maluridae	5	0.45	9.43	0.235949	continental	Resident	0.142349	0.0019906	0.0080982	0.021084	altricial	26.35	Iwaniuk AN, Nelson JE (2003) Developmental differences are correlated with relative brain size in birds: a comparative analysis. Can J Zool 81: 1913-1928.
Manacus_candei	PASSERIFORMES (SUBOSCINES)	Pipridae	6	0.57	19.85	0.0549344	continental	Resident	0.514444	0.0670471	0.0132283	0.0712594	altricial	NA	Iwaniuk AN, Nelson JE (2003) Developmental differences are correlated with relative brain size in birds: a comparative analysis. Can J Zool 81: 1913-1928.
Manacus_manacus	PASSERIFORMES (SUBOSCINES)	Pipridae	7	0.59	17.65	0.155296	continental	Resident	0.464346	0.00155592	0.0127669	0.0235568	altricial	32.5	Iwaniuk AN, Nelson JE (2003) Developmental differences are correlated with relative brain size in birds: a comparative analysis. Can J Zool 81: 1913-1928.
Manacus_vitellinus	PASSERIFORMES (SUBOSCINES)	Pipridae	11	0.62	18.2	0.187685	continental	Resident	0.525518	0.0175319	0.0136029	0.0712594	altricial	NA	Iwaniuk AN, Nelson JE (2003) Developmental differences are correlated with relative brain size in birds: a comparative analysis. Can J Zool 81: 1913-1928.
Manorina_flavigula	PASSERIFORMES (MELIPHAGIDA)	Meliphagidae	7	1.37	56.13	0.348938	continental	Resident	0.156383	0.0162379	0.00825263	0.125058	altricial	31	Iwaniuk AN, Nelson JE (2003) Developmental differences are correlated with relative brain size in birds: a comparative analysis. Can J Zool 81: 1913-1928.
Manorina_melanocephala	PASSERIFORMES (MELIPHAGIDA)	Meliphagidae	9	1.86	60.3	0.614516	continental	Resident	0.244537	0.0041797	0.0127456	0.162942	altricial	32	Iwaniuk AN, Nelson JE (2003) Developmental differences are correlated with relative brain size in birds: a comparative analysis. Can J Zool 81: 1913-1928.
Manorina_melanophrys	PASSERIFORMES (MELIPHAGIDA)	Meliphagidae	11	1.14	30.45	0.508128	continental	Resident	0.339376	0.012538	0.0136375	0.112715	altricial	27.7	Iwaniuk AN, Nelson JE (2003) Developmental differences are correlated with relative brain size in birds: a comparative analysis. Can J Zool 81: 1913-1928.
Margarops_fuscatus	PASSERIFORMES (PASSERIDA)	Mimidae	10	2.35	109.4	0.514302	insular	Resident	0.43667	0.0395686	0.011978	0.064948	altricial	35.5	Iwaniuk AN, Nelson JE (2003) Developmental differences are correlated with relative brain size in birds: a comparative analysis. Can J Zool 81: 1913-1928.
Margarops_fuscus	PASSERIFORMES (PASSERIDA)	Mimidae	10	1.54	67.23	0.364714	insular	Resident	0.464041	0.059336	0.0145554	0	altricial	NA	Iwaniuk AN, Nelson JE (2003) Developmental differences are correlated with relative brain size in birds: a comparative analysis. Can J Zool 81: 1913-1928.
Mecocerculus_leucophrys	PASSERIFORMES (SUBOSCINES)	Tyrannidae	4	0.48	10.4	0.24558	continental	Resident	0.366322	0.0399779	0.0111664	0.0235568	altricial	NA	Iwaniuk AN, Nelson JE (2003) Developmental differences are correlated with relative brain size in birds: a comparative analysis. Can J Zool 81: 1913-1928.
Megaceryle_alcyon	CORACIIFORMES	Alcedinidae	10	2.46	147.6	0.392093	continental	Migrant	0.220563	0.0799696	0.0157559	0.0276739	altricial	53.4	Iwaniuk AN, Nelson JE (2003) Developmental differences are correlated with relative brain size in birds: a comparative analysis. Can J Zool 81: 1913-1928.
Megaceryle_torquata	CORACIIFORMES	Alcedinidae	8	3.57	317	0.335828	continental	Resident	0.396048	0.0239567	0.0127529	0.0296355	altricial	57.25	Iwaniuk AN, Nelson JE (2003) Developmental differences are correlated with relative brain size in birds: a comparative analysis. Can J Zool 81: 1913-1928.
Megalaima_asiatica	PICIFORMES	Ramphastidae	3	1.53	90.5	0.191515	continental	Resident	0.407151	0.109007	0.0112934	0.0705858	altricial	NA	Iwaniuk AN, unpublished data
Megalaima_lineata	PICIFORMES	Ramphastidae	4	2.01	149	0.184772	continental	Resident	0.414044	0.0881124	0.0120157	0.100083	altricial	NA	Iwaniuk AN, Nelson JE (2003) Developmental differences are correlated with relative brain size in birds: a comparative analysis. Can J Zool 81: 1913-1928.
Megalaima_zeylanica	PICIFORMES	Ramphastidae	3	1.9	119	0.25457	continental	Resident	0.281463	0.152272	0.00902841	0.102881	altricial	NA	Iwaniuk AN, Nelson JE (2003) Developmental differences are correlated with relative brain size in birds: a comparative analysis. Can J Zool 81: 1913-1928.
Megalurus_gramineus	PASSERIFORMES (PASSERIDA)	Sylviidae	2	0.56	14.1	0.229043	continental	Resident	0.205607	0.00862214	0.0114755	0	altricial	NA	Iwaniuk AN, unpublished data + Sayol, F., J. Maspons, O. Lapiedra, A. N. Iwaniuk, T. Székely, and D. Sol. 2016. Environmental variation and the evolution of large brains in birds. Nat. Commun. 7:13971.
Megalurus_palustris	PASSERIFORMES (PASSERIDA)	Sylviidae	4	1.14	38.25	0.380235	continental	Resident	0.384908	0.104694	0.0108071	0	altricial	NA	Iwaniuk AN, Nelson JE (2003) Developmental differences are correlated with relative brain size in birds: a comparative analysis. Can J Zool 81: 1913-1928.
Megapodius_eremita	GALLIFORMES	Megapodiidae	6	3.21	657.5	-0.17959	insular	Resident	0.566058	0.00960229	0.0155278	0.184668	precocial	52.51	Iwaniuk AN, Nelson JE (2003) Developmental differences are correlated with relative brain size in birds: a comparative analysis. Can J Zool 81: 1913-1928.
Megapodius_freycinet	GALLIFORMES	Megapodiidae	10	3.78	642.5	-0.00319464	continental	Resident	0.505363	0.00263427	0.0148202	0	precocial	42.01	Iwaniuk AN, Nelson JE (2003) Developmental differences are correlated with relative brain size in birds: a comparative analysis. Can J Zool 81: 1913-1928.
Megarynchus_pitangua	PASSERIFORMES (SUBOSCINES)	Tyrannidae	5	1.17	63.4	0.12283	continental	Resident	0.431854	0.0156525	0.0127935	0.0688005	altricial	41.5	Iwaniuk AN, Nelson JE (2003) Developmental differences are correlated with relative brain size in birds: a comparative analysis. Can J Zool 81: 1913-1928.
Megascops_asio	STRIGIFORMES	Strigidae	9	4.91	180.5	0.97036	continental	Resident	0.303977	0.0528477	0.0149924	0.0238673	altricial	58	Iwaniuk AN, Nelson JE (2003) Developmental differences are correlated with relative brain size in birds: a comparative analysis. Can J Zool 81: 1913-1928.
Megascops_choliba	STRIGIFORMES	Strigidae	3	3.41	107.63	0.895746	continental	Resident	0.414728	0.0344893	0.0127594	0.00376014	altricial	NA	Iwaniuk AN, Nelson JE (2003) Developmental differences are correlated with relative brain size in birds: a comparative analysis. Can J Zool 81: 1913-1928.
Megascops_nudipes	STRIGIFORMES	Strigidae	4	3.71	142.51	0.822644	continental	Resident	0.496635	0.0566229	0.0123513	0.00144387	altricial	NA	Iwaniuk AN, Nelson JE (2003) Developmental differences are correlated with relative brain size in birds: a comparative analysis. Can J Zool 81: 1913-1928.
Melampitta_lugubris	PASSERIFORMES (ORTHONYCHIDA)	Orthonychidae	1	2.1	42.7	0.929425	continental	Resident	0.415596	0.0104755	0.0140078	0.0783652	altricial	62	Fristoe, T. S., A. N. Iwaniuk, and C. A. Botero. 2017. Big brains stabilize populations and facilitate colonization of variable habitats in birds. Nat. Ecol. Evol. 1–10. Springer US.
Melanerpes_carolinus	PICIFORMES	Picidae	11	2.16	69.6	0.683612	continental	Resident	0.355943	0.0386784	0.0125141	0.18475	altricial	37	Iwaniuk AN, Nelson JE (2003) Developmental differences are correlated with relative brain size in birds: a comparative analysis. Can J Zool 81: 1913-1928.
Melanerpes_erythrocephalus	PICIFORMES	Picidae	7	1.78	71.6	0.474229	continental	Migrant	0.315723	0.0583848	0.0133173	0.172693	altricial	38.6	Iwaniuk AN, Nelson JE (2003) Developmental differences are correlated with relative brain size in birds: a comparative analysis. Can J Zool 81: 1913-1928.
Melanerpes_formicivorus	PICIFORMES	Picidae	10	1.99	79.65	0.525999	continental	Resident	0.300321	0.0809764	0.0100769	0.187324	altricial	45	Iwaniuk AN, Nelson JE (2003) Developmental differences are correlated with relative brain size in birds: a comparative analysis. Can J Zool 81: 1913-1928.
Melanerpes_lewis	PICIFORMES	Picidae	10	2.22	106	0.475099	continental	Migrant	0.138525	0.0442533	0.0151262	0.188932	altricial	44.15	Iwaniuk AN, Nelson JE (2003) Developmental differences are correlated with relative brain size in birds: a comparative analysis. Can J Zool 81: 1913-1928.
Melanerpes_striatus	PICIFORMES	Picidae	10	2.04	73.5	0.595878	continental	Resident	0.431328	0.0702142	0.0121629	0.155	altricial	NA	Iwaniuk AN, Nelson JE (2003) Developmental differences are correlated with relative brain size in birds: a comparative analysis. Can J Zool 81: 1913-1928.
Melanitta_fusca	ANSERIFORMES	Anatidae	9	6.68	1545.58	0.0739413	continental	Migrant	0.09591	0.00953798	0.0169403	0.0478666	precocial	57.95	Iwaniuk AN, Nelson JE (2003) Developmental differences are correlated with relative brain size in birds: a comparative analysis. Can J Zool 81: 1913-1928.
Melanitta_nigra	ANSERIFORMES	Anatidae	6	5.85	1072	0.146444	continental	Migrant	0.0298395	0.0930698	0.0162221	NA	precocial	74.5	Iwaniuk AN, Nelson JE (2003) Developmental differences are correlated with relative brain size in birds: a comparative analysis. Can J Zool 81: 1913-1928.
Melanitta_perspicillata	ANSERIFORMES	Anatidae	8	5.7	1097.5	0.107285	continental	Migrant	0.0207912	0.127708	0.0165571	0.15612	precocial	46.2	Iwaniuk AN, Nelson JE (2003) Developmental differences are correlated with relative brain size in birds: a comparative analysis. Can J Zool 81: 1913-1928.
Melanocharis_crassirostris	PASSERIFORMES (PASSERIDA)	Melanocharitidae	1	0.56	13.45	0.25551	continental	Resident	0.465271	0.00672318	0.0146115	0.0712594	altricial	NA	Fristoe, T. S., A. N. Iwaniuk, and C. A. Botero. 2017. Big brains stabilize populations and facilitate colonization of variable habitats in birds. Nat. Ecol. Evol. 1–10. Springer US.
Melanocharis_nigra	PASSERIFORMES (PASSERIDA)	Melanocharitidae	2	0.54	12.83	0.245608	continental	Resident	0.507852	0.00157894	0.0149287	0.0712594	altricial	NA	Iwaniuk AN, unpublished data + Sayol, F., J. Maspons, O. Lapiedra, A. N. Iwaniuk, T. Székely, and D. Sol. 2016. Environmental variation and the evolution of large brains in birds. Nat. Commun. 7:13971.
Melanocharis_striativentris	PASSERIFORMES (PASSERIDA)	Melanocharitidae	1	0.68	18.3	0.276985	continental	Resident	0.449069	0.00688905	0.0141474	0	altricial	NA	Sayol, F., J. Maspons, O. Lapiedra, A. N. Iwaniuk, T. Székely, and D. Sol. 2016. Environmental variation and the evolution of large brains in birds. Nat. Commun. 7:13971.
Melanodryas_cucullata	PASSERIFORMES (PASSERIDA)	Petroicidae	7	0.8	21.25	0.35569	continental	Resident	0.166313	0.0105787	0.00877625	0.155476	altricial	28.75	Iwaniuk AN, Nelson JE (2003) Developmental differences are correlated with relative brain size in birds: a comparative analysis. Can J Zool 81: 1913-1928.
Melanodryas_vittata	PASSERIFORMES (PASSERIDA)	Petroicidae	3	1	20	0.612832	continental	Resident	0.330258	0.0133097	0.0152181	0.17491	altricial	30.5	Iwaniuk AN, Nelson JE (2003) Developmental differences are correlated with relative brain size in birds: a comparative analysis. Can J Zool 81: 1913-1928.
Melanoperdix_niger	GALLIFORMES	Phasianidae	3	1.91	280	-0.220033	continental	Resident	0.507202	0.000252687	0.0140778	NA	precocial	18.6	Iwaniuk AN, Nelson JE (2003) Developmental differences are correlated with relative brain size in birds: a comparative analysis. Can J Zool 81: 1913-1928.
Melanoptila_glabrirostris	PASSERIFORMES (PASSERIDA)	Mimidae	5	1.2	35.4	0.474951	continental	Resident	0.473179	0.121936	0.0148865	0	altricial	29.5	Iwaniuk AN, Nelson JE (2003) Developmental differences are correlated with relative brain size in birds: a comparative analysis. Can J Zool 81: 1913-1928.
Meleagris_gallopavo	GALLIFORMES	Phasianidae	10	8.21	6050	-0.485116	continental	Resident	0.255448	0.066286	0.014676	0.176853	precocial	28.1	Iwaniuk AN, Nelson JE (2003) Developmental differences are correlated with relative brain size in birds: a comparative analysis. Can J Zool 81: 1913-1928.
Meleagris_ocellata	GALLIFORMES	Phasianidae	5	5.84	5525	-0.774832	continental	Resident	0.485409	0.128075	0.0153147	NA	precocial	NA	Iwaniuk AN, Nelson JE (2003) Developmental differences are correlated with relative brain size in birds: a comparative analysis. Can J Zool 81: 1913-1928.
Melidectes_torquatus	PASSERIFORMES (MELIPHAGIDA)	Meliphagidae	1	1.45	44.98	0.52988	continental	Resident	0.47044	0.00433124	0.0147408	0.0975578	altricial	NA	Fristoe, T. S., A. N. Iwaniuk, and C. A. Botero. 2017. Big brains stabilize populations and facilitate colonization of variable habitats in birds. Nat. Ecol. Evol. 1–10. Springer US.
Melidora_macrorrhina	CORACIIFORMES	Alcedinidae	1	2.3	102	0.532072	continental	Resident	0.511307	0.000988059	0.0150367	0.0101955	altricial	NA	Iwaniuk AN, unpublished data
Melierax_canorus	ACCIPITRIFORMES	Accipitridae	2	6.88	675	0.568027	continental	Resident	0.158864	0.0534403	0.00763021	0.00703991	altricial	89.75	Iwaniuk AN, Nelson JE (2003) Developmental differences are correlated with relative brain size in birds: a comparative analysis. Can J Zool 81: 1913-1928.
Melilestes_megarhynchus	PASSERIFORMES (MELIPHAGIDA)	Meliphagidae	7	1.27	42.08	0.434707	continental	Resident	0.506031	0.000621425	0.0149617	0.107591	altricial	NA	Iwaniuk AN, unpublished data + Sayol, F., J. Maspons, O. Lapiedra, A. N. Iwaniuk, T. Székely, and D. Sol. 2016. Environmental variation and the evolution of large brains in birds. Nat. Commun. 7:13971.
Meliphaga_gracilis	PASSERIFORMES (MELIPHAGIDA)	Meliphagidae	3	0.65	15	0.343379	continental	Resident	0.403765	0.0394103	0.0106753	0.117638	altricial	25.5	Sayol, F., J. Maspons, O. Lapiedra, A. N. Iwaniuk, T. Székely, and D. Sol. 2016. Environmental variation and the evolution of large brains in birds. Nat. Commun. 7:13971.
Meliphaga_lewinii	PASSERIFORMES (MELIPHAGIDA)	Meliphagidae	5	1.17	34.92	0.457289	continental	Resident	0.297949	0.0399663	0.01263	0.0903264	altricial	29.25	Iwaniuk AN, Nelson JE (2003) Developmental differences are correlated with relative brain size in birds: a comparative analysis. Can J Zool 81: 1913-1928.
Meliphaga_notata	PASSERIFORMES (MELIPHAGIDA)	Meliphagidae	5	0.87	26.13	0.32364	continental	Resident	0.33953	0.0868092	0.00859659	0.117638	altricial	29.6	Iwaniuk AN, Nelson JE (2003) Developmental differences are correlated with relative brain size in birds: a comparative analysis. Can J Zool 81: 1913-1928.
Melipotes_fumigatus	PASSERIFORMES (MELIPHAGIDA)	Meliphagidae	3	1.55	58.6	0.448232	continental	Resident	0.429021	0.00938009	0.0141858	0.0634642	altricial	NA	Fristoe, T. S., A. N. Iwaniuk, and C. A. Botero. 2017. Big brains stabilize populations and facilitate colonization of variable habitats in birds. Nat. Ecol. Evol. 1–10. Springer US.
Melithreptus_albogularis	PASSERIFORMES (MELIPHAGIDA)	Meliphagidae	3	0.63	11.05	0.483516	continental	Resident	0.247286	0.0721364	0.00848949	0.122979	altricial	27	Iwaniuk AN, Nelson JE (2003) Developmental differences are correlated with relative brain size in birds: a comparative analysis. Can J Zool 81: 1913-1928.
Melithreptus_brevirostris	PASSERIFORMES (MELIPHAGIDA)	Meliphagidae	5	0.68	12.6	0.486276	continental	Resident	0.239911	0.0403459	0.0126918	0.122979	altricial	NA	Iwaniuk AN, Nelson JE (2003) Developmental differences are correlated with relative brain size in birds: a comparative analysis. Can J Zool 81: 1913-1928.
Melithreptus_lunatus	PASSERIFORMES (MELIPHAGIDA)	Meliphagidae	6	0.6	14.05	0.300028	continental	Resident	0.279925	0.0364185	0.0139142	0.122979	altricial	28.9	Iwaniuk AN, Nelson JE (2003) Developmental differences are correlated with relative brain size in birds: a comparative analysis. Can J Zool 81: 1913-1928.
Melithreptus_validirostris	PASSERIFORMES (MELIPHAGIDA)	Meliphagidae	2	1.28	24.85	0.737929	continental	Resident	0.333334	0.0154934	0.0153193	0.114731	altricial	NA	Franklin DC, Garnett ST, Luck GW, Gutierrez-Ibanez C, Iwaniuk AN (2014) Relative brain size in Australian birds. Emu 114: 160-170.
Melopsittacus_undulatus	PSITTACIFORMES	Psittacidae	25	1.5	29	0.809926	continental	Resident	0.148881	0.00717899	0.00837321	0	altricial	52.25	Iwaniuk AN, Nelson JE (2003) Developmental differences are correlated with relative brain size in birds: a comparative analysis. Can J Zool 81: 1913-1928.
Melopyrrha_nigra	PASSERIFORMES (PASSERIDA)	Emberizidae	7	0.84	16.5	0.546359	continental	Resident	0.419243	0.137987	0.0138476	0.135864	altricial	NA	Iwaniuk AN, Nelson JE (2003) Developmental differences are correlated with relative brain size in birds: a comparative analysis. Can J Zool 81: 1913-1928.
Melospiza_georgiana	PASSERIFORMES (PASSERIDA)	Emberizidae	10	0.81	17.6	0.473799	continental	Migrant	0.267233	0.0758129	0.0154222	0.17491	altricial	24.25	Iwaniuk AN, Nelson JE (2003) Developmental differences are correlated with relative brain size in birds: a comparative analysis. Can J Zool 81: 1913-1928.
Menura_novaehollandiae	PASSERIFORMES (MENURIDA)	Menuridae	5	10.71	980	0.8015	continental	Resident	0.326207	0.000717775	0.0138689	0.0566084	altricial	97	Iwaniuk AN, Nelson JE (2003) Developmental differences are correlated with relative brain size in birds: a comparative analysis. Can J Zool 81: 1913-1928.
Mergus_merganser	ANSERIFORMES	Anatidae	9	6.12	1470.5	0.0143111	continental	Migrant	0.169708	0.0721454	0.0177851	0.0357934	precocial	64.25	Iwaniuk AN, Nelson JE (2003) Developmental differences are correlated with relative brain size in birds: a comparative analysis. Can J Zool 81: 1913-1928.
Mergus_serrator	ANSERIFORMES	Anatidae	11	4.83	1021.5	-0.0180903	continental	Migrant	0.08909	0.0406046	0.0159949	0.067482	precocial	94	Iwaniuk AN, Nelson JE (2003) Developmental differences are correlated with relative brain size in birds: a comparative analysis. Can J Zool 81: 1913-1928.
Merops_apiaster	CORACIIFORMES	Meropidae	10	0.88	56.6	-0.0983828	continental	Migrant	0.248406	0.188674	0.00987405	0	altricial	50.5	Iwaniuk AN, Nelson JE (2003) Developmental differences are correlated with relative brain size in birds: a comparative analysis. Can J Zool 81: 1913-1928.
Merops_orientalis	CORACIIFORMES	Meropidae	7	0.48	14.65	0.053433	continental	Resident	0.235943	0.1005	0.00765277	0	altricial	NA	Iwaniuk AN, Nelson JE (2003) Developmental differences are correlated with relative brain size in birds: a comparative analysis. Can J Zool 81: 1913-1928.
Merops_ornatus	CORACIIFORMES	Meropidae	9	0.62	26.9	-0.0314202	continental	Migrant	0.312781	0.273032	0.0104453	0	altricial	53.6	Iwaniuk AN, Nelson JE (2003) Developmental differences are correlated with relative brain size in birds: a comparative analysis. Can J Zool 81: 1913-1928.
Merops_pusillus	CORACIIFORMES	Meropidae	5	0.41	15.1	-0.121162	continental	Resident	0.311697	0.0084805	0.0100563	0	altricial	42.25	Iwaniuk AN, Nelson JE (2003) Developmental differences are correlated with relative brain size in birds: a comparative analysis. Can J Zool 81: 1913-1928.
Mesembrinibis_cayennensis	PELECANIFORMES	Threskiornithidae	5	6.34	756	0.422733	continental	Resident	0.439975	0.0132252	0.0125771	0.0637791	precocial	NA	Iwaniuk AN, Nelson JE (2003) Developmental differences are correlated with relative brain size in birds: a comparative analysis. Can J Zool 81: 1913-1928.
Mesophoyx_intermedia	PELECANIFORMES	Ardeidae	5	4.15	462	0.275141	continental	Migrant	0.294528	0.035846	0.00998143	0.0293483	altricial	67.1	Iwaniuk AN, Nelson JE (2003) Developmental differences are correlated with relative brain size in birds: a comparative analysis. Can J Zool 81: 1913-1928.
Micrastur_semitorquatus	FALCONIFORMES	Falconidae	2	6	631	0.468969	continental	Resident	0.431902	0.0205562	0.0128697	0.00438569	altricial	NA	Fristoe, T. S., A. N. Iwaniuk, and C. A. Botero. 2017. Big brains stabilize populations and facilitate colonization of variable habitats in birds. Nat. Ecol. Evol. 1–10. Springer US.
Micrathene_whitneyi	STRIGIFORMES	Strigidae	1	1.4	33.2	0.665084	continental	Migrant	0.197464	0.043185	0.008723	0	altricial	54.5	Iwaniuk AN, Wylie DRW (2006) The evolution of stereopsis and the Wulst in caprimulgiform birds: a comparative analysis. J Comp Physiol A 192: 1313-1326.
Microeca_fascinans	PASSERIFORMES (PASSERIDA)	Petroicidae	5	0.54	14.57	0.174287	continental	Resident	0.193539	0.0118172	0.00966362	0	altricial	35.65	Iwaniuk AN, Nelson JE (2003) Developmental differences are correlated with relative brain size in birds: a comparative analysis. Can J Zool 81: 1913-1928.
Microeca_flavigaster	PASSERIFORMES (PASSERIDA)	Petroicidae	4	0.51	12.55	0.200823	continental	Resident	0.284275	0.0748892	0.00819525	0	altricial	NA	Iwaniuk AN, Nelson JE (2003) Developmental differences are correlated with relative brain size in birds: a comparative analysis. Can J Zool 81: 1913-1928.
Microeca_papuana	PASSERIFORMES (PASSERIDA)	Petroicidae	2	0.58	12.25	0.343009	continental	Resident	0.428852	0.00830315	0.0143051	0	altricial	NA	Sayol, F., J. Maspons, O. Lapiedra, A. N. Iwaniuk, T. Székely, and D. Sol. 2016. Environmental variation and the evolution of large brains in birds. Nat. Commun. 7:13971.
Microhierax_erythrogenys	FALCONIFORMES	Falconidae	3	1.4	48.88	0.448158	insular	Resident	0.488789	0.0499008	0.0131802	0.0033704	altricial	NA	Iwaniuk AN, Nelson JE (2003) Developmental differences are correlated with relative brain size in birds: a comparative analysis. Can J Zool 81: 1913-1928.
Micropsitta_pusio	PSITTACIFORMES	Psittacidae	1	0.98	14.5	0.772971	continental	Resident	0.519815	0.00502973	0.0146896	0.153911	altricial	NA	Iwaniuk AN, Dean KM, Nelson JE (2005) Interspecific allometry of the brain and brain regions in parrots (Psittaciformes): comparisons with other birds and primates. Brain Behav Evol 65: 40-59.
Milvago_chimango	FALCONIFORMES	Falconidae	3	4.59	296	0.625581	continental	Resident	0.225412	0.0488767	0.0114454	0.00613476	altricial	68.5	Iwaniuk AN, Nelson JE (2003) Developmental differences are correlated with relative brain size in birds: a comparative analysis. Can J Zool 81: 1913-1928.
Milvus_migrans	ACCIPITRIFORMES	Accipitridae	10	5.82	567	0.498485	continental	Migrant	0.233798	0.0509683	0.0112103	0.0159959	altricial	73.25	Iwaniuk AN, Nelson JE (2003) Developmental differences are correlated with relative brain size in birds: a comparative analysis. Can J Zool 81: 1913-1928.
Mimus_polyglottos	PASSERIFORMES (PASSERIDA)	Mimidae	10	1.38	48.5	0.438146	continental	Resident	0.242172	0.0712024	0.0143595	0.0712594	altricial	24.8	Iwaniuk AN, Nelson JE (2003) Developmental differences are correlated with relative brain size in birds: a comparative analysis. Can J Zool 81: 1913-1928.
Minla_ignotincta	PASSERIFORMES (PASSERIDA)	Timaliidae	5	0.71	14.15	0.464386	continental	Resident	0.351142	0.113934	0.0123511	0.17491	altricial	NA	Iwaniuk AN, Nelson JE (2003) Developmental differences are correlated with relative brain size in birds: a comparative analysis. Can J Zool 81: 1913-1928.
Mino_dumontii	PASSERIFORMES (PASSERIDA)	Sturnidae	2	2.98	190	0.442244	continental	Resident	0.501893	0.00172093	0.0144724	0.0712594	altricial	NA	Fristoe, T. S., A. N. Iwaniuk, and C. A. Botero. 2017. Big brains stabilize populations and facilitate colonization of variable habitats in birds. Nat. Ecol. Evol. 1–10. Springer US.
Mionectes_oleagineus	PASSERIFORMES (SUBOSCINES)	Tyrannidae	8	0.45	11.23	0.137982	continental	Resident	0.473928	0.0199778	0.0129443	0.0578215	altricial	38.5	Iwaniuk AN, Nelson JE (2003) Developmental differences are correlated with relative brain size in birds: a comparative analysis. Can J Zool 81: 1913-1928.
Mirafra_javanica	PASSERIFORMES (PASSERIDA)	Alaudidae	3	0.73	23	0.219743	continental	Resident	0.253165	0.0062924	0.0103837	0.17491	altricial	NA	Iwaniuk AN, Nelson JE (2003) Developmental differences are correlated with relative brain size in birds: a comparative analysis. Can J Zool 81: 1913-1928.
Mitrephanes_phaeocercus	PASSERIFORMES (SUBOSCINES)	Tyrannidae	2	0.32	8.6	-0.0533094	continental	Resident	0.380319	0.130681	0.0102426	0	altricial	NA	Iwaniuk AN, Nelson JE (2003) Developmental differences are correlated with relative brain size in birds: a comparative analysis. Can J Zool 81: 1913-1928.
Mitrospingus_cassinii	PASSERIFORMES (PASSERIDA)	Thraupidae	3	1.31	40.4	0.488566	continental	Resident	0.524839	0.000593508	0.0136656	0.0712594	altricial	NA	Iwaniuk AN, Nelson JE (2003) Developmental differences are correlated with relative brain size in birds: a comparative analysis. Can J Zool 81: 1913-1928.
Mniotilta_varia	PASSERIFORMES (PASSERIDA)	Parulidae	9	0.44	10.9	0.132236	continental	Migrant	0.318703	0.0515445	0.0145711	0.045606	altricial	21	Iwaniuk AN, Nelson JE (2003) Developmental differences are correlated with relative brain size in birds: a comparative analysis. Can J Zool 81: 1913-1928.
Molothrus_ater	PASSERIFORMES (PASSERIDA)	Icteridae	10	1.15	41.67	0.340943	continental	Migrant	0.255424	0.0290605	0.0122025	0.17491	altricial	21.5	Iwaniuk AN, Nelson JE (2003) Developmental differences are correlated with relative brain size in birds: a comparative analysis. Can J Zool 81: 1913-1928.
Molothrus_oryzivorus	PASSERIFORMES (PASSERIDA)	Icteridae	10	3.14	184	0.512538	continental	Resident	0.454126	0.000425289	0.0126284	0.149818	altricial	30.5	Iwaniuk AN, Nelson JE (2003) Developmental differences are correlated with relative brain size in birds: a comparative analysis. Can J Zool 81: 1913-1928.
Momotus_momota	CORACIIFORMES	Momotidae	8	2.19	133	0.334243	continental	Resident	0.455599	0.00862162	0.0128182	0.064948	altricial	51.5	Iwaniuk AN, Nelson JE (2003) Developmental differences are correlated with relative brain size in birds: a comparative analysis. Can J Zool 81: 1913-1928.
Monachella_muelleriana	PASSERIFORMES (PASSERIDA)	Petroicidae	1	0.75	22	0.2717	continental	Resident	0.500185	0.0018339	0.0149271	0	altricial	NA	Sayol, F., J. Maspons, O. Lapiedra, A. N. Iwaniuk, T. Székely, and D. Sol. 2016. Environmental variation and the evolution of large brains in birds. Nat. Commun. 7:13971.
Monarcha_guttula	PASSERIFORMES (CORVIDA)	Monarchidae	4	0.68	16.4	0.338459	continental	Resident	0.496396	0.00108661	0.0144055	0	altricial	NA	Iwaniuk AN, Nelson JE (2003) Developmental differences are correlated with relative brain size in birds: a comparative analysis. Can J Zool 81: 1913-1928.
Monarcha_leucotis	PASSERIFORMES (CORVIDA)	Monarchidae	1	0.52	13.75	0.169031	continental	Resident	0.303049	0.0767186	0.0108487	0	altricial	NA	Fristoe, T. S., A. N. Iwaniuk, and C. A. Botero. 2017. Big brains stabilize populations and facilitate colonization of variable habitats in birds. Nat. Ecol. Evol. 1–10. Springer US.
Monarcha_melanopsis	PASSERIFORMES (CORVIDA)	Monarchidae	5	0.92	24	0.427205	continental	Migrant	0.39265	0.173672	0.0120619	0	altricial	21.5	Iwaniuk AN, Nelson JE (2003) Developmental differences are correlated with relative brain size in birds: a comparative analysis. Can J Zool 81: 1913-1928.
Monarcha_trivirgatus	PASSERIFORMES (CORVIDA)	Monarchidae	8	0.63	13.5	0.371212	continental	Migrant	0.362331	0.145295	0.0106919	0	altricial	NA	Iwaniuk AN, Nelson JE (2003) Developmental differences are correlated with relative brain size in birds: a comparative analysis. Can J Zool 81: 1913-1928.
Monasa_nigrifrons	PICIFORMES	Bucconidae	7	1.52	80.7	0.249231	continental	Resident	0.436913	0.0364546	0.0126609	0.0101955	altricial	NA	Iwaniuk AN, Nelson JE (2003) Developmental differences are correlated with relative brain size in birds: a comparative analysis. Can J Zool 81: 1913-1928.
Monias_benschi	MESITORNITHIFORMES	Mesitornithidae	1	2	138	0.222793	continental	Resident	0.24931	0.133493	0.00806356	0.184668	precocial	NA	Fristoe, T. S., A. N. Iwaniuk, and C. A. Botero. 2017. Big brains stabilize populations and facilitate colonization of variable habitats in birds. Nat. Ecol. Evol. 1–10. Springer US.
Monticola_saxatilis	PASSERIFORMES (PASSERIDA)	Muscicapidae	10	1.29	50.3	0.350269	continental	Migrant	0.195382	0.129948	0.0120142	0.0241068	altricial	29.5	Iwaniuk AN, Nelson JE (2003) Developmental differences are correlated with relative brain size in birds: a comparative analysis. Can J Zool 81: 1913-1928.
Morus_serrator	SULIFORMES	Sulidae	5	15.7	1003.9	1.17047	continental	Migrant	0.29694	0.262898	0.0126807	0.0125884	altricial	147.55	Iwaniuk AN, Nelson JE (2003) Developmental differences are correlated with relative brain size in birds: a comparative analysis. Can J Zool 81: 1913-1928.
Motacilla_alba	PASSERIFORMES (PASSERIDA)	Motacillidae	10	0.6	24.8	-0.0186273	continental	Migrant	0.17093	0.0320166	0.0121752	0	altricial	26.3	Iwaniuk AN, Nelson JE (2003) Developmental differences are correlated with relative brain size in birds: a comparative analysis. Can J Zool 81: 1913-1928.
Motacilla_flava	PASSERIFORMES (PASSERIDA)	Motacillidae	10	0.55	17.7	0.0835054	continental	Migrant	0.233973	0.163856	0.0140978	0.155476	altricial	26.4	Iwaniuk AN, Nelson JE (2003) Developmental differences are correlated with relative brain size in birds: a comparative analysis. Can J Zool 81: 1913-1928.
Mulleripicus_fulvus	PICIFORMES	Picidae	2	4.43	200	0.809955	insular	Resident	0.500727	0.0112765	0.0142108	0	altricial	NA	Iwaniuk AN, Nelson JE (2003) Developmental differences are correlated with relative brain size in birds: a comparative analysis. Can J Zool 81: 1913-1928.
Muscicapa_striata	PASSERIFORMES (PASSERIDA)	Muscicapidae	10	0.49	15.4	0.0460534	continental	Migrant	0.280341	0.15077	0.0144951	0.0235568	altricial	26.85	Iwaniuk AN, Nelson JE (2003) Developmental differences are correlated with relative brain size in birds: a comparative analysis. Can J Zool 81: 1913-1928.
Muscisaxicola_alpinus	PASSERIFORMES (SUBOSCINES)	Tyrannidae	2	0.78	22.75	0.292121	continental	Resident	0.358428	0.0232557	0.01033	0	altricial	29.5	Iwaniuk AN, Nelson JE (2003) Developmental differences are correlated with relative brain size in birds: a comparative analysis. Can J Zool 81: 1913-1928.
Myadestes_genibarbis	PASSERIFORMES (PASSERIDA)	Turdidae	6	0.92	29.2	0.317225	continental	Resident	0.441925	0.0688267	0.0122585	0.0712594	altricial	NA	Iwaniuk AN, Nelson JE (2003) Developmental differences are correlated with relative brain size in birds: a comparative analysis. Can J Zool 81: 1913-1928.
Myadestes_townsendi	PASSERIFORMES (PASSERIDA)	Turdidae	3	1.01	34.1	0.323562	continental	Migrant	0.109233	0.0992054	0.0175853	0.160357	altricial	24.7	Iwaniuk AN, Nelson JE (2003) Developmental differences are correlated with relative brain size in birds: a comparative analysis. Can J Zool 81: 1913-1928.
Mycteria_americana	CICONIIFORMES	Ciconiidae	3	14.88	2558.5	0.592189	continental	Resident	0.415815	0.0256769	0.0126821	0.0296355	altricial	85	Iwaniuk AN, Nelson JE (2003) Developmental differences are correlated with relative brain size in birds: a comparative analysis. Can J Zool 81: 1913-1928.
Myiagra_alecto	PASSERIFORMES (CORVIDA)	Monarchidae	10	0.73	19.6	0.30945	continental	Resident	0.345629	0.0480838	0.0104858	0.0633417	altricial	NA	Iwaniuk AN, Nelson JE (2003) Developmental differences are correlated with relative brain size in birds: a comparative analysis. Can J Zool 81: 1913-1928.
Myiagra_caledonica	PASSERIFORMES (CORVIDA)	Monarchidae	6	0.59	10.95	0.423017	insular	Resident	0.483862	0.0154734	0.0119706	0	altricial	36	Iwaniuk AN, Nelson JE (2003) Developmental differences are correlated with relative brain size in birds: a comparative analysis. Can J Zool 81: 1913-1928.
Myiagra_cyanoleuca	PASSERIFORMES (CORVIDA)	Monarchidae	2	0.63	17.5	0.22568	continental	Migrant	0.324618	0.0528753	0.0137299	0.155476	altricial	31	Iwaniuk AN, unpublished data + Sayol, F., J. Maspons, O. Lapiedra, A. N. Iwaniuk, T. Székely, and D. Sol. 2016. Environmental variation and the evolution of large brains in birds. Nat. Commun. 7:13971.
Myiagra_inquieta	PASSERIFORMES (CORVIDA)	Monarchidae	5	0.76	20.9	0.31371	continental	Resident	0.239525	0.00181548	0.0111013	0	altricial	28	Iwaniuk AN, Nelson JE (2003) Developmental differences are correlated with relative brain size in birds: a comparative analysis. Can J Zool 81: 1913-1928.
Myiagra_rubecula	PASSERIFORMES (CORVIDA)	Monarchidae	1	0.54	15	0.157976	continental	Migrant	0.2677	0.0638502	0.0101057	0.155476	altricial	NA	Sayol, F., J. Maspons, O. Lapiedra, A. N. Iwaniuk, T. Székely, and D. Sol. 2016. Environmental variation and the evolution of large brains in birds. Nat. Commun. 7:13971.
Myiarchus_cinerascens	PASSERIFORMES (SUBOSCINES)	Tyrannidae	10	0.77	28.2	0.158784	continental	Migrant	0.234868	0.0991689	0.0104068	NA	altricial	30.75	Iwaniuk AN, Nelson JE (2003) Developmental differences are correlated with relative brain size in birds: a comparative analysis. Can J Zool 81: 1913-1928.
Myiarchus_stolidus	PASSERIFORMES (SUBOSCINES)	Tyrannidae	7	0.65	20.8	0.160054	continental	Resident	0.44025	0.0701778	0.012216	0.0712594	altricial	NA	Iwaniuk AN, Nelson JE (2003) Developmental differences are correlated with relative brain size in birds: a comparative analysis. Can J Zool 81: 1913-1928.
Myiarchus_tuberculifer	PASSERIFORMES (SUBOSCINES)	Tyrannidae	9	0.66	18.2	0.250205	continental	Resident	0.456073	0.0281582	0.0126925	0.0730841	altricial	27.5	Iwaniuk AN, Nelson JE (2003) Developmental differences are correlated with relative brain size in birds: a comparative analysis. Can J Zool 81: 1913-1928.
Myiarchus_tyrannulus	PASSERIFORMES (SUBOSCINES)	Tyrannidae	8	0.98	36.25	0.259121	continental	Resident	0.386804	0.0492279	0.0125657	0.0545371	altricial	30.5	Iwaniuk AN, Nelson JE (2003) Developmental differences are correlated with relative brain size in birds: a comparative analysis. Can J Zool 81: 1913-1928.
Myiarchus_validus	PASSERIFORMES (SUBOSCINES)	Tyrannidae	8	1.2	41	0.392593	continental	Resident	0.503964	0.0648024	0.0122457	0.0712594	altricial	NA	Iwaniuk AN, unpublished data + Sayol, F., J. Maspons, O. Lapiedra, A. N. Iwaniuk, T. Székely, and D. Sol. 2016. Environmental variation and the evolution of large brains in birds. Nat. Commun. 7:13971.
Myiobius_barbatus	PASSERIFORMES (SUBOSCINES)	Tyrannidae	4	0.35	10.9	-0.0966058	continental	Resident	0.479991	0.018126	0.0133015	0	altricial	45.5	Iwaniuk AN, Nelson JE (2003) Developmental differences are correlated with relative brain size in birds: a comparative analysis. Can J Zool 81: 1913-1928.
Myioborus_pictus	PASSERIFORMES (PASSERIDA)	Parulidae	3	0.39	9.8	0.0712653	continental	Migrant	0.282839	0.101027	0.0092023	0	altricial	26.5	Iwaniuk AN, Nelson JE (2003) Developmental differences are correlated with relative brain size in birds: a comparative analysis. Can J Zool 81: 1913-1928.
Myiodynastes_maculatus	PASSERIFORMES (SUBOSCINES)	Tyrannidae	6	1.13	45.9	0.269179	continental	Migrant	0.418138	0.0322144	0.0128351	0	altricial	36.75	Iwaniuk AN, Nelson JE (2003) Developmental differences are correlated with relative brain size in birds: a comparative analysis. Can J Zool 81: 1913-1928.
Myiopagis_cotta	PASSERIFORMES (SUBOSCINES)	Tyrannidae	3	0.42	11.6	0.0508107	continental	Resident	0.503964	0.0648024	0.0122457	0.0235568	altricial	NA	Iwaniuk AN, Nelson JE (2003) Developmental differences are correlated with relative brain size in birds: a comparative analysis. Can J Zool 81: 1913-1928.
Myiophobus_fasciatus	PASSERIFORMES (SUBOSCINES)	Tyrannidae	3	0.37	9.9	0.0129282	continental	Resident	0.383097	0.0609346	0.0124266	0.0235568	altricial	33	Iwaniuk AN, Nelson JE (2003) Developmental differences are correlated with relative brain size in birds: a comparative analysis. Can J Zool 81: 1913-1928.
Myiopsitta_monachus	PSITTACIFORMES	Psittacidae	6	4.08	120	1.01412	continental	Resident	0.298842	0.0572937	0.0122038	0.143626	altricial	73	Iwaniuk AN, Dean KM, Nelson JE (2005) Interspecific allometry of the brain and brain regions in parrots (Psittaciformes): comparisons with other birds and primates. Brain Behav Evol 65: 40-59.
Myiozetetes_similis	PASSERIFORMES (SUBOSCINES)	Tyrannidae	9	0.82	28	0.225689	continental	Resident	0.434783	0.00591713	0.0130539	0.185111	altricial	35.1	Iwaniuk AN, Nelson JE (2003) Developmental differences are correlated with relative brain size in birds: a comparative analysis. Can J Zool 81: 1913-1928.
Myrmeciza_exsul	PASSERIFORMES (SUBOSCINES)	Thamnophilidae	10	1.03	26.07	0.49375	continental	Resident	0.523943	0.023504	0.0133759	0.0033704	altricial	NA	Iwaniuk AN, Nelson JE (2003) Developmental differences are correlated with relative brain size in birds: a comparative analysis. Can J Zool 81: 1913-1928.
Myrmeciza_ferruginea	PASSERIFORMES (SUBOSCINES)	Thamnophilidae	2	0.82	26.1	0.265096	continental	Resident	0.471013	0.0614736	0.0133373	0	altricial	NA	Iwaniuk AN, Nelson JE (2003) Developmental differences are correlated with relative brain size in birds: a comparative analysis. Can J Zool 81: 1913-1928.
Myrmeciza_nigricauda	PASSERIFORMES (SUBOSCINES)	Thamnophilidae	2	1.03	24	0.540146	continental	Resident	0.503863	0.0309773	0.0133725	NA	altricial	NA	Fristoe, T. S., A. N. Iwaniuk, and C. A. Botero. 2017. Big brains stabilize populations and facilitate colonization of variable habitats in birds. Nat. Ecol. Evol. 1–10. Springer US.
Myrmotherula_axillaris	PASSERIFORMES (SUBOSCINES)	Thamnophilidae	10	0.39	8.1	0.178107	continental	Resident	0.478591	0.0127982	0.0129511	0.0033704	altricial	24	Iwaniuk AN, Nelson JE (2003) Developmental differences are correlated with relative brain size in birds: a comparative analysis. Can J Zool 81: 1913-1928.
Myzomela_obscura	PASSERIFORMES (MELIPHAGIDA)	Meliphagidae	6	0.51	11.95	0.228296	continental	Resident	0.345366	0.0585901	0.00997034	0.109314	altricial	NA	Iwaniuk AN, Nelson JE (2003) Developmental differences are correlated with relative brain size in birds: a comparative analysis. Can J Zool 81: 1913-1928.
Myzomela_sanguinolenta	PASSERIFORMES (MELIPHAGIDA)	Meliphagidae	4	0.34	8.35	0.023859	continental	Resident	0.283636	0.0249783	0.0129534	0.114528	altricial	23	Iwaniuk AN, Nelson JE (2003) Developmental differences are correlated with relative brain size in birds: a comparative analysis. Can J Zool 81: 1913-1928.
Nandayus_nenday	PSITTACIFORMES	Psittacidae	1	4.55	128	1.08696	continental	Resident	0.352394	0.0693202	0.0133223	NA	altricial	NA	Iwaniuk AN, Dean KM, Nelson JE (2005) Interspecific allometry of the brain and brain regions in parrots (Psittaciformes): comparisons with other birds and primates. Brain Behav Evol 65: 40-59.
Nannopsittaca_panychlora	PSITTACIFORMES	Psittacidae	2	1.45	38.75	0.613487	continental	Resident	0.421111	0.00231935	0.0141386	0	altricial	NA	Iwaniuk AN, Nelson JE (2003) Developmental differences are correlated with relative brain size in birds: a comparative analysis. Can J Zool 81: 1913-1928.
Necrosyrtes_monachus	ACCIPITRIFORMES	Accipitridae	3	12.25	2050	0.521958	continental	Resident	0.262347	0.00652548	0.00897377	0.0242757	altricial	151	Fristoe, T. S., A. N. Iwaniuk, and C. A. Botero. 2017. Big brains stabilize populations and facilitate colonization of variable habitats in birds. Nat. Ecol. Evol. 1–10. Springer US.
Nectarinia_calcostetha	PASSERIFORMES (PASSERIDA)	Nectariniidae	8	0.41	8.3	0.214439	continental	Resident	0.467965	0.00681821	0.0132159	0.122979	altricial	NA	Iwaniuk AN, Nelson JE (2003) Developmental differences are correlated with relative brain size in birds: a comparative analysis. Can J Zool 81: 1913-1928.
Nectarinia_jugularis	PASSERIFORMES (PASSERIDA)	Nectariniidae	10	0.4	9.03	0.142473	continental	Resident	0.450068	0.0365196	0.0128269	0.117638	altricial	28.7	Iwaniuk AN, Nelson JE (2003) Developmental differences are correlated with relative brain size in birds: a comparative analysis. Can J Zool 81: 1913-1928.
Nectarinia_olivacea	PASSERIFORMES (PASSERIDA)	Nectariniidae	3	0.46	7.9	0.357207	continental	Resident	0.415339	0.0452788	0.0121583	0.117638	altricial	29	Iwaniuk AN, unpublished data + Sayol, F., J. Maspons, O. Lapiedra, A. N. Iwaniuk, T. Székely, and D. Sol. 2016. Environmental variation and the evolution of large brains in birds. Nat. Commun. 7:13971.
Nectarinia_violacea	PASSERIFORMES (PASSERIDA)	Nectariniidae	6	0.43	8.94	0.220411	continental	Resident	0.202179	0.026906	0.00768518	0.122979	altricial	33.25	Iwaniuk AN, Nelson JE (2003) Developmental differences are correlated with relative brain size in birds: a comparative analysis. Can J Zool 81: 1913-1928.
Neochen_jubata	ANSERIFORMES	Anatidae	4	5.8	1250	0.0517129	continental	Resident	0.460905	0.00595745	0.0129206	0.0705858	precocial	NA	Iwaniuk AN, Nelson JE (2003) Developmental differences are correlated with relative brain size in birds: a comparative analysis. Can J Zool 81: 1913-1928.
Neochmia_phaeton	PASSERIFORMES (PASSERIDA)	Estrildidae	7	0.5	10	0.308397	continental	Resident	0.23178	0.064586	0.00789347	0.0578215	altricial	34.75	Iwaniuk AN, Nelson JE (2003) Developmental differences are correlated with relative brain size in birds: a comparative analysis. Can J Zool 81: 1913-1928.
Neochmia_temporalis	PASSERIFORMES (PASSERIDA)	Estrildidae	8	0.52	10.9	0.29929	continental	Resident	0.30364	0.0147788	0.0142993	0.155476	altricial	30.75	Iwaniuk AN, Nelson JE (2003) Developmental differences are correlated with relative brain size in birds: a comparative analysis. Can J Zool 81: 1913-1928.
Neophema_chrysostoma	PSITTACIFORMES	Psittacidae	2	1.54	46.1	0.576306	continental	Resident	0.196152	0.0360821	0.011814	0	altricial	48	Iwaniuk AN, Dean KM, Nelson JE (2005) Interspecific allometry of the brain and brain regions in parrots (Psittaciformes): comparisons with other birds and primates. Brain Behav Evol 65: 40-59.
Neophema_elegans	PSITTACIFORMES	Psittacidae	5	1.28	43.4	0.425229	continental	Resident	0.20384	0.0701277	0.010328	0	altricial	50.1	Iwaniuk AN, Nelson JE (2003) Developmental differences are correlated with relative brain size in birds: a comparative analysis. Can J Zool 81: 1913-1928.
Neophema_petrophila	PSITTACIFORMES	Psittacidae	1	1.7	53.2	0.59482	continental	Resident	0.272045	0.0960898	0.012027	0.169333	altricial	48	Iwaniuk AN, Dean KM, Nelson JE (2005) Interspecific allometry of the brain and brain regions in parrots (Psittaciformes): comparisons with other birds and primates. Brain Behav Evol 65: 40-59.
Neophema_pulchella	PSITTACIFORMES	Psittacidae	9	1.29	41.4	0.459469	continental	Resident	0.287379	0.0478189	0.016394	0.169333	altricial	48	Iwaniuk AN, Nelson JE (2003) Developmental differences are correlated with relative brain size in birds: a comparative analysis. Can J Zool 81: 1913-1928.
Neophema_splendida	PSITTACIFORMES	Psittacidae	8	1.28	38.6	0.490958	continental	Resident	0.129904	0.00121389	0.00556021	0	altricial	48	Iwaniuk AN, Nelson JE (2003) Developmental differences are correlated with relative brain size in birds: a comparative analysis. Can J Zool 81: 1913-1928.
Neopsephotus_bourkii	PSITTACIFORMES	Psittacidae	10	1.25	44.4	0.388738	continental	Resident	0.111671	0.0136457	0.00636609	0	altricial	45.5	Iwaniuk AN, Nelson JE (2003) Developmental differences are correlated with relative brain size in birds: a comparative analysis. Can J Zool 81: 1913-1928.
Neopsittacus_musschenbroekii	PSITTACIFORMES	Psittacidae	1	2.45	57	0.921589	continental	Resident	0.453415	0.00685086	0.0145835	0.153911	altricial	NA	Iwaniuk AN, Dean KM, Nelson JE (2005) Interspecific allometry of the brain and brain regions in parrots (Psittaciformes): comparisons with other birds and primates. Brain Behav Evol 65: 40-59.
Neopsittacus_pullicauda	PSITTACIFORMES	Psittacidae	1	1.95	33.2	0.996441	continental	Resident	0.417306	0.00995585	0.0141622	0.21768	altricial	NA	Iwaniuk AN, Dean KM, Nelson JE (2005) Interspecific allometry of the brain and brain regions in parrots (Psittaciformes): comparisons with other birds and primates. Brain Behav Evol 65: 40-59.
Neotis_denhami	OTIDIFORMES	Otididae	2	12.25	4827.75	0.0416154	continental	Resident	0.303257	0.0657541	0.00916829	NA	precocial	NA	Iwaniuk AN, Nelson JE (2003) Developmental differences are correlated with relative brain size in birds: a comparative analysis. Can J Zool 81: 1913-1928.
Nesofregetta_fuliginosa	PROCELLARIIFORMES	Hydrobatidae	6	0.88	64.57	-0.172262	continental	Migrant	NA	NA	NA	0.014162	precocial	NA	Iwaniuk AN, Nelson JE (2003) Developmental differences are correlated with relative brain size in birds: a comparative analysis. Can J Zool 81: 1913-1928.
Nesospingus_speculiferus	PASSERIFORMES (PASSERIDA)	Thraupidae	10	1.43	36.25	0.636998	insular	Resident	0.501756	0.0549957	0.0123138	0.117079	altricial	NA	Iwaniuk AN, Nelson JE (2003) Developmental differences are correlated with relative brain size in birds: a comparative analysis. Can J Zool 81: 1913-1928.
Nestor_meridionalis	PSITTACIFORMES	Psittacidae	1	13	429	1.45854	insular	Resident	0.289211	0.042404	0.022635	0.175529	altricial	91	Iwaniuk AN, Dean KM, Nelson JE (2005) Interspecific allometry of the brain and brain regions in parrots (Psittaciformes): comparisons with other birds and primates. Brain Behav Evol 65: 40-59.
Nestor_notabilis	PSITTACIFORMES	Psittacidae	6	14.4	867.5	1.16593	insular	Resident	0.17467	0.101661	0.0255796	0.0675072	altricial	115.5	Iwaniuk AN, Nelson JE (2003) Developmental differences are correlated with relative brain size in birds: a comparative analysis. Can J Zool 81: 1913-1928.
Netta_rufina	ANSERIFORMES	Anatidae	7	5.36	1118	0.0354048	continental	Migrant	0.162861	0.097743	0.0108107	0.163085	precocial	50.8	Iwaniuk AN, Nelson JE (2003) Developmental differences are correlated with relative brain size in birds: a comparative analysis. Can J Zool 81: 1913-1928.
Nettapus_pulchellus	ANSERIFORMES	Anatidae	10	2.68	372.5	-0.0413964	continental	Resident	0.289636	0.0385877	0.0102096	0.15612	precocial	NA	Iwaniuk AN, Nelson JE (2003) Developmental differences are correlated with relative brain size in birds: a comparative analysis. Can J Zool 81: 1913-1928.
Nicator_chloris	PASSERIFORMES (PASSERIDA)	Pycnonotidae	6	1.28	46.2	0.390168	continental	Resident	0.45414	0.00812226	0.0128782	0.085101	altricial	26.5	Iwaniuk AN, Nelson JE (2003) Developmental differences are correlated with relative brain size in birds: a comparative analysis. Can J Zool 81: 1913-1928.
Ninox_boobook	STRIGIFORMES	Strigidae	12	5.53	284	0.835097	continental	Resident	NA	NA	NA	0.00775503	altricial	70.7	Iwaniuk AN, Nelson JE (2003) Developmental differences are correlated with relative brain size in birds: a comparative analysis. Can J Zool 81: 1913-1928.
Ninox_connivens	STRIGIFORMES	Strigidae	1	6.4	700	0.475312	continental	Resident	0.260666	0.0120241	0.0111681	0.00485415	altricial	71	Iwaniuk AN, Wylie DRW (2006) The evolution of stereopsis and the Wulst in caprimulgiform birds: a comparative analysis. J Comp Physiol A 192: 1313-1326.
Ninox_jacquinoti	STRIGIFORMES	Strigidae	3	4.38	175.73	0.871154	insular	Resident	0.572301	0.0143324	0.0156944	0.00144387	altricial	NA	Iwaniuk AN, Nelson JE (2003) Developmental differences are correlated with relative brain size in birds: a comparative analysis. Can J Zool 81: 1913-1928.
Ninox_rufa	STRIGIFORMES	Strigidae	2	8.43	953.75	0.577345	continental	Resident	0.457592	0.0161729	0.0131699	NA	altricial	86	Iwaniuk AN, Wylie DRW (2006) The evolution of stereopsis and the Wulst in caprimulgiform birds: a comparative analysis. J Comp Physiol A 192: 1313-1326.
Ninox_squamipila	STRIGIFORMES	Strigidae	1	4.4	130	1.04474	insular	Resident	0.513659	0.0157385	0.0144965	0	altricial	NA	Iwaniuk AN, Wylie DRW (2006) The evolution of stereopsis and the Wulst in caprimulgiform birds: a comparative analysis. J Comp Physiol A 192: 1313-1326.
Ninox_strenua	STRIGIFORMES	Strigidae	3	11.44	1349.5	0.688019	continental	Resident	0.318999	0.02421	0.0148307	0	altricial	96.25	Iwaniuk AN, Nelson JE (2003) Developmental differences are correlated with relative brain size in birds: a comparative analysis. Can J Zool 81: 1913-1928.
Nipponia_nippon	PELECANIFORMES	Threskiornithidae	1	10.9	1900	0.447808	continental	Resident	0.388057	0.0348567	0.0168894	NA	precocial	NA	Iwaniuk AN, unpublished data
Northiella_haematogaster	PSITTACIFORMES	Psittacidae	9	2.4	85.5	0.673588	continental	Resident	0.170707	0.0157997	0.01124	0.169333	altricial	51	Iwaniuk AN, Nelson JE (2003) Developmental differences are correlated with relative brain size in birds: a comparative analysis. Can J Zool 81: 1913-1928.
Notharchus_macrorhynchos	PICIFORMES	Bucconidae	2	1.7	98.2	0.251083	continental	Resident	0.465919	0.0625007	0.0136179	NA	altricial	NA	Iwaniuk AN, Nelson JE (2003) Developmental differences are correlated with relative brain size in birds: a comparative analysis. Can J Zool 81: 1913-1928.
Nothoprocta_ornata	TINAMIFORMES	Tinamidae	3	2.85	596.25	-0.243705	continental	Resident	0.155773	0.0448577	0.00533145	0.153911	precocial	22.1	Iwaniuk AN, Nelson JE (2003) Developmental differences are correlated with relative brain size in birds: a comparative analysis. Can J Zool 81: 1913-1928.
Nothura_maculosa	TINAMIFORMES	Tinamidae	10	1.58	258.25	-0.364364	continental	Resident	0.326022	0.0696949	0.0119415	0.172493	precocial	NA	Iwaniuk AN, Nelson JE (2003) Developmental differences are correlated with relative brain size in birds: a comparative analysis. Can J Zool 81: 1913-1928.
Numenius_americanus	CHARADRIIFORMES	Scolopacidae	12	3.8	510.19	0.131392	continental	Migrant	0.184683	0.0511142	0.0116279	NA	precocial	49.05	Iwaniuk AN, Nelson JE (2003) Developmental differences are correlated with relative brain size in birds: a comparative analysis. Can J Zool 81: 1913-1928.
Numenius_arquata	CHARADRIIFORMES	Scolopacidae	7	4.63	805.5	0.0728447	continental	Migrant	0.237722	0.0691362	0.0154395	0.0675131	precocial	68.4	Iwaniuk AN, unpublished data
Numenius_madagascariensis	CHARADRIIFORMES	Scolopacidae	5	4.7	792	0.0973288	continental	Migrant	0.31079	0.10858	0.0160868	0.0712594	precocial	NA	Iwaniuk AN, Nelson JE (2003) Developmental differences are correlated with relative brain size in birds: a comparative analysis. Can J Zool 81: 1913-1928.
Numenius_phaeopus	CHARADRIIFORMES	Scolopacidae	6	3.13	397.65	0.0771803	continental	Migrant	0.223489	0.215564	0.0167446	0.153911	precocial	45.55	Iwaniuk AN, Nelson JE (2003) Developmental differences are correlated with relative brain size in birds: a comparative analysis. Can J Zool 81: 1913-1928.
Numenius_tahitiensis	CHARADRIIFORMES	Scolopacidae	4	3.42	401	0.161083	continental	Migrant	0.339103	0.40802	0.0179325	NA	precocial	NA	Iwaniuk AN, unpublished data
Numida_meleagris	GALLIFORMES	Numididae	8	4.08	1299	-0.321611	continental	Resident	0.292783	0.00538307	0.00978889	0.15612	precocial	27.1	Iwaniuk AN, Nelson JE (2003) Developmental differences are correlated with relative brain size in birds: a comparative analysis. Can J Zool 81: 1913-1928.
Nyctanassa_violacea	PELECANIFORMES	Ardeidae	8	5.98	682.5	0.421632	continental	Migrant	0.342398	0.131928	0.0106471	0.0238673	altricial	60.65	Iwaniuk AN, Nelson JE (2003) Developmental differences are correlated with relative brain size in birds: a comparative analysis. Can J Zool 81: 1913-1928.
Nyctibius_griseus	CAPRIMULGIFORMES	Nyctibiidae	5	1.98	172.5	0.0876052	continental	Resident	0.423241	0.0289229	0.012831	0	precocial	75.75	Iwaniuk AN, Nelson JE (2003) Developmental differences are correlated with relative brain size in birds: a comparative analysis. Can J Zool 81: 1913-1928.
Nycticorax_caledonicus	PELECANIFORMES	Ardeidae	7	5.55	856	0.219985	continental	Resident	0.249951	0.01331	0.0104166	0.0238673	altricial	67	Iwaniuk AN, Nelson JE (2003) Developmental differences are correlated with relative brain size in birds: a comparative analysis. Can J Zool 81: 1913-1928.
Nycticorax_nycticorax	PELECANIFORMES	Ardeidae	10	6.66	810	0.433283	continental	Migrant	0.299883	0.0391397	0.0106953	0.0238673	altricial	62.25	Iwaniuk AN, Nelson JE (2003) Developmental differences are correlated with relative brain size in birds: a comparative analysis. Can J Zool 81: 1913-1928.
Nyctidromus_albicollis	CAPRIMULGIFORMES	Caprimulgidae	8	0.91	58.05	-0.0790458	continental	Resident	0.431155	0.0135808	0.0127988	0	precocial	NA	Iwaniuk AN, Nelson JE (2003) Developmental differences are correlated with relative brain size in birds: a comparative analysis. Can J Zool 81: 1913-1928.
Nyctiphrynus_ocellatus	CAPRIMULGIFORMES	Caprimulgidae	3	0.74	39.6	-0.0713502	continental	Resident	0.439199	0.0333373	0.0120318	0	precocial	NA	Iwaniuk AN, Nelson JE (2003) Developmental differences are correlated with relative brain size in birds: a comparative analysis. Can J Zool 81: 1913-1928.
Nyctiprogne_leucopyga	CAPRIMULGIFORMES	Caprimulgidae	4	0.51	27.3	-0.235007	continental	Resident	0.458202	0.00300595	0.0121966	0	precocial	NA	Iwaniuk AN, Nelson JE (2003) Developmental differences are correlated with relative brain size in birds: a comparative analysis. Can J Zool 81: 1913-1928.
Nymphicus_hollandicus	PSITTACIFORMES	Cacatuidae	22	2.39	94.65	0.612397	continental	Resident	0.159723	0.0152773	0.00856589	0	altricial	50.4	Iwaniuk AN, Nelson JE (2003) Developmental differences are correlated with relative brain size in birds: a comparative analysis. Can J Zool 81: 1913-1928.
Oceanites_oceanicus	PROCELLARIIFORMES	Hydrobatidae	10	0.71	33.7	-0.0222618	continental	Migrant	0.167041	0.109226	0.00821996	0.0131867	precocial	100.2	Iwaniuk AN, Nelson JE (2003) Developmental differences are correlated with relative brain size in birds: a comparative analysis. Can J Zool 81: 1913-1928.
Oceanodroma_leucorhoa	PROCELLARIIFORMES	Hydrobatidae	10	0.89	36.93	0.152367	continental	Migrant	-0.0137456	0.111136	0.0105198	0.0142674	precocial	106.75	Iwaniuk AN, Nelson JE (2003) Developmental differences are correlated with relative brain size in birds: a comparative analysis. Can J Zool 81: 1913-1928.
Oceanodroma_tethys	PROCELLARIIFORMES	Hydrobatidae	10	0.6	26.9	-0.0642101	continental	Migrant	NA	NA	NA	0.014162	precocial	NA	Iwaniuk AN, Nelson JE (2003) Developmental differences are correlated with relative brain size in birds: a comparative analysis. Can J Zool 81: 1913-1928.
Ocyceros_birostris	BUCEROTIFORMES	Bucerotidae	1	4.55	375	0.484163	continental	Resident	0.27462	0.157798	0.00887978	0.0810485	altricial	66	Iwaniuk AN, unpublished data
Ocyphaps_lophotes	COLUMBIFORMES	Columbidae	10	1.7	204	-0.158921	continental	Resident	0.16966	0.01217	0.00875399	0.15612	altricial	33	Iwaniuk AN, Nelson JE (2003) Developmental differences are correlated with relative brain size in birds: a comparative analysis. Can J Zool 81: 1913-1928.
Oena_capensis	COLUMBIFORMES	Columbidae	7	0.61	40.6	-0.278527	continental	Migrant	0.217675	0.0787702	0.00803153	0	altricial	28.25	Iwaniuk AN, Nelson JE (2003) Developmental differences are correlated with relative brain size in birds: a comparative analysis. Can J Zool 81: 1913-1928.
Oenanthe_oenanthe	PASSERIFORMES (PASSERIDA)	Muscicapidae	10	0.78	30.6	0.125883	continental	Migrant	0.168883	0.0809475	0.012301	0.0235568	altricial	28.23	Iwaniuk AN, Nelson JE (2003) Developmental differences are correlated with relative brain size in birds: a comparative analysis. Can J Zool 81: 1913-1928.
Ognorhynchus_icterotis	PSITTACIFORMES	Psittacidae	2	8.85	285	1.30336	continental	Resident	0.486379	0.00961033	0.00861229	NA	altricial	NA	Iwaniuk AN, Nelson JE (2003) Developmental differences are correlated with relative brain size in birds: a comparative analysis. Can J Zool 81: 1913-1928.
Onychognathus_salvadorii	PASSERIFORMES (PASSERIDA)	Sturnidae	3	2.44	147.75	0.38336	continental	Resident	0.192771	0.00805559	0.0115208	NA	altricial	NA	Iwaniuk AN, Nelson JE (2003) Developmental differences are correlated with relative brain size in birds: a comparative analysis. Can J Zool 81: 1913-1928.
Onychorhynchus_coronatus	PASSERIFORMES (SUBOSCINES)	Tyrannidae	4	0.47	14	0.0578301	continental	Resident	0.484986	0.0244179	0.0130986	0	altricial	NA	Iwaniuk AN, Nelson JE (2003) Developmental differences are correlated with relative brain size in birds: a comparative analysis. Can J Zool 81: 1913-1928.
Opisthocomus_hoazin	OPISTHOCOMIFORMES	Opisthocomidae	4	3.89	855	-0.134748	continental	Resident	0.474479	0.0143412	0.0127776	NA	altricial	46.75	Iwaniuk AN, Nelson JE (2003) Developmental differences are correlated with relative brain size in birds: a comparative analysis. Can J Zool 81: 1913-1928.
Oreocharis_arfaki	PASSERIFORMES (PASSERIDA)	Melanocharitidae	3	0.68	19.7	0.235645	continental	Resident	0.395641	0.0135698	0.0139981	0	altricial	NA	Iwaniuk AN, unpublished data + Sayol, F., J. Maspons, O. Lapiedra, A. N. Iwaniuk, T. Székely, and D. Sol. 2016. Environmental variation and the evolution of large brains in birds. Nat. Commun. 7:13971.
Oreoica_gutturalis	PASSERIFORMES (CORVIDA)	Colluricinclidae	3	1.67	62.85	0.483536	continental	Resident	0.146454	0.00267948	0.00839423	0.155476	altricial	27	Iwaniuk AN, Nelson JE (2003) Developmental differences are correlated with relative brain size in birds: a comparative analysis. Can J Zool 81: 1913-1928.
Oreopsittacus_arfaki	PSITTACIFORMES	Psittacidae	2	1.15	19.5	0.766792	continental	Resident	0.410902	0.0103591	0.0141539	0.0587618	altricial	NA	Iwaniuk AN, Nelson JE (2003) Developmental differences are correlated with relative brain size in birds: a comparative analysis. Can J Zool 81: 1913-1928.
Oreortyx_pictus	GALLIFORMES	Odontophoridae	5	1.68	239.2	-0.260023	continental	Resident	0.213512	0.0363019	0.0147593	0.135864	precocial	24.35	Iwaniuk AN, Nelson JE (2003) Developmental differences are correlated with relative brain size in birds: a comparative analysis. Can J Zool 81: 1913-1928.
Origma_solitaria	PASSERIFORMES (MELIPHAGIDA)	Acanthizidae	1	0.85	13	0.691893	continental	Resident	0.327693	0.00846436	0.0131132	0	altricial	51	Iwaniuk AN, unpublished data
Oriolus_flavocinctus	PASSERIFORMES (CORVIDA)	Oriolidae	1	2.1	89	0.517557	continental	Resident	0.268352	0.0813178	0.00723353	0.211361	altricial	NA	Sayol, F., J. Maspons, O. Lapiedra, A. N. Iwaniuk, T. Székely, and D. Sol. 2016. Environmental variation and the evolution of large brains in birds. Nat. Commun. 7:13971.
Oriolus_sagittatus	PASSERIFORMES (CORVIDA)	Oriolidae	5	1.96	97.42	0.397871	continental	Resident	0.22636	0.024021	0.0106003	0.176822	altricial	33.75	Iwaniuk AN, Nelson JE (2003) Developmental differences are correlated with relative brain size in birds: a comparative analysis. Can J Zool 81: 1913-1928.
Ortalis_vetula	GALLIFORMES	Cracidae	5	3.23	563	-0.0863628	continental	Resident	0.433826	0.100903	0.0141375	NA	precocial	23.6	Iwaniuk AN, Nelson JE (2003) Developmental differences are correlated with relative brain size in birds: a comparative analysis. Can J Zool 81: 1913-1928.
Orthonyx_spaldingii	PASSERIFORMES (ORTHONYCHIDA)	Orthonychidae	1	2.9	152	0.540169	continental	Resident	0.397274	0.0610298	0.0104279	0.0566084	altricial	49.5	Franklin DC, Garnett ST, Luck GW, Gutierrez-Ibanez C, Iwaniuk AN (2014) Relative brain size in Australian birds. Emu 114: 160-170.
Orthonyx_temminckii	PASSERIFORMES (ORTHONYCHIDA)	Orthonychidae	4	1.76	58.63	0.575003	continental	Resident	0.344811	0.0395753	0.0116613	0	altricial	40.75	Iwaniuk AN, Nelson JE (2003) Developmental differences are correlated with relative brain size in birds: a comparative analysis. Can J Zool 81: 1913-1928.
Orthopsittaca_manilata	PSITTACIFORMES	Psittacidae	2	7.83	372	1.0315	continental	Resident	0.451917	0.00491891	0.0122945	0	altricial	NA	Iwaniuk AN, Dean KM, Nelson JE (2005) Interspecific allometry of the brain and brain regions in parrots (Psittaciformes): comparisons with other birds and primates. Brain Behav Evol 65: 40-59.
Orthorhyncus_cristatus	APODIFORMES	Trochilidae	4	0.14	2.75	-0.240592	insular	Resident	0.445087	0.0646015	0.0140598	0.122979	altricial	36.5	Iwaniuk AN, Nelson JE (2003) Developmental differences are correlated with relative brain size in birds: a comparative analysis. Can J Zool 81: 1913-1928.
Oryzoborus_angolensis	PASSERIFORMES (PASSERIDA)	Emberizidae	10	0.68	13	0.46875	continental	Resident	0.430718	0.0235763	0.0127836	0.17491	altricial	23	Iwaniuk AN, Nelson JE (2003) Developmental differences are correlated with relative brain size in birds: a comparative analysis. Can J Zool 81: 1913-1928.
Otidiphaps_nobilis	COLUMBIFORMES	Columbidae	1	2.6	500	-0.236783	continental	Resident	0.505777	0.000768031	0.0149575	0.169333	altricial	NA	Fristoe, T. S., A. N. Iwaniuk, and C. A. Botero. 2017. Big brains stabilize populations and facilitate colonization of variable habitats in birds. Nat. Ecol. Evol. 1–10. Springer US.
Otus_bakkamoena	STRIGIFORMES	Strigidae	5	4.04	127	0.972474	continental	Resident	0.332377	0.0963312	0.0118657	0.00376014	altricial	NA	Iwaniuk AN, Nelson JE (2003) Developmental differences are correlated with relative brain size in birds: a comparative analysis. Can J Zool 81: 1913-1928.
Otus_magicus	STRIGIFORMES	Strigidae	3	3.76	165	0.753856	continental	Resident	0.463342	0.0940227	0.0130515	0.000477313	altricial	NA	Iwaniuk AN, Nelson JE (2003) Developmental differences are correlated with relative brain size in birds: a comparative analysis. Can J Zool 81: 1913-1928.
Otus_scops	STRIGIFORMES	Strigidae	12	2.49	77.1	0.768395	continental	Migrant	0.227811	0.058701	0.0121208	0.00775503	altricial	49.5	Iwaniuk AN, Nelson JE (2003) Developmental differences are correlated with relative brain size in birds: a comparative analysis. Can J Zool 81: 1913-1928.
Oxyura_australis	ANSERIFORMES	Anatidae	7	4.02	798	-0.0631842	continental	Migrant	0.272795	0.137031	0.0134204	0.15612	precocial	25	Iwaniuk AN, Nelson JE (2003) Developmental differences are correlated with relative brain size in birds: a comparative analysis. Can J Zool 81: 1913-1928.
Oxyura_jamaicensis	ANSERIFORMES	Anatidae	10	3.52	647.25	-0.0785884	continental	Migrant	0.232497	0.0587328	0.0132805	0.155476	precocial	76.5	Iwaniuk AN, Nelson JE (2003) Developmental differences are correlated with relative brain size in birds: a comparative analysis. Can J Zool 81: 1913-1928.
Oxyura_maccoa	ANSERIFORMES	Anatidae	2	4.68	862.5	0.0452434	continental	Resident	0.181567	0.0541668	0.00804977	0.15612	precocial	43.55	Iwaniuk AN, Nelson JE (2003) Developmental differences are correlated with relative brain size in birds: a comparative analysis. Can J Zool 81: 1913-1928.
Pachycephala_olivacea	PASSERIFORMES (CORVIDA)	Pachycephalidae	2	1.48	44.25	0.559534	continental	Resident	0.352512	0.0431601	0.0156114	0.184668	altricial	NA	Sayol, F., J. Maspons, O. Lapiedra, A. N. Iwaniuk, T. Székely, and D. Sol. 2016. Environmental variation and the evolution of large brains in birds. Nat. Commun. 7:13971.
Pachycephala_pectoralis	PASSERIFORMES (CORVIDA)	Pachycephalidae	8	1.12	25.4	0.592121	continental	Resident	0.292924	0.0304658	0.0131974	0.0730841	altricial	25.9	Iwaniuk AN, Nelson JE (2003) Developmental differences are correlated with relative brain size in birds: a comparative analysis. Can J Zool 81: 1913-1928.
Pachycephala_rufiventris	PASSERIFORMES (CORVIDA)	Pachycephalidae	7	1.03	22.55	0.575093	continental	Resident	0.175792	0.014679	0.0088113	0.162008	altricial	25.15	Iwaniuk AN, Nelson JE (2003) Developmental differences are correlated with relative brain size in birds: a comparative analysis. Can J Zool 81: 1913-1928.
Pachycephala_rufogularis	PASSERIFORMES (CORVIDA)	Pachycephalidae	2	1.09	36.05	0.368604	continental	Resident	0.195284	0.0483715	0.0104083	0.184668	altricial	NA	Sayol, F., J. Maspons, O. Lapiedra, A. N. Iwaniuk, T. Székely, and D. Sol. 2016. Environmental variation and the evolution of large brains in birds. Nat. Commun. 7:13971.
Pachycephala_simplex	PASSERIFORMES (CORVIDA)	Pachycephalidae	1	0.83	19	0.455267	continental	Resident	0.458385	0.0167482	0.0132482	0.0578215	altricial	NA	Sayol, F., J. Maspons, O. Lapiedra, A. N. Iwaniuk, T. Székely, and D. Sol. 2016. Environmental variation and the evolution of large brains in birds. Nat. Commun. 7:13971.
Pachycephalopsis_poliosoma	PASSERIFORMES (PASSERIDA)	Petroicidae	4	1.06	38.33	0.306304	continental	Resident	0.478964	0.00446887	0.0147758	0.000941374	altricial	NA	Iwaniuk AN, Nelson JE (2003) Developmental differences are correlated with relative brain size in birds: a comparative analysis. Can J Zool 81: 1913-1928.
Pachyptila_belcheri	PROCELLARIIFORMES	Procellariidae	9	2	92.6	0.44653	continental	Migrant	0.0908942	0.0408356	0.0139959	0.014162	precocial	94.5	Iwaniuk AN, Nelson JE (2003) Developmental differences are correlated with relative brain size in birds: a comparative analysis. Can J Zool 81: 1913-1928.
Pachyptila_desolata	PROCELLARIIFORMES	Procellariidae	8	2.1	151.5	0.219243	continental	Migrant	0.0824145	0.00495087	0.0143315	0.0125884	precocial	95.4	Iwaniuk AN, Nelson JE (2003) Developmental differences are correlated with relative brain size in birds: a comparative analysis. Can J Zool 81: 1913-1928.
Pachyptila_salvini	PROCELLARIIFORMES	Procellariidae	7	2.06	159	0.172915	continental	Migrant	0.153364	0.0265752	0.0106203	0.014162	precocial	109.2	Iwaniuk AN, Nelson JE (2003) Developmental differences are correlated with relative brain size in birds: a comparative analysis. Can J Zool 81: 1913-1928.
Pachyptila_turtur	PROCELLARIIFORMES	Procellariidae	8	2	80.6	0.524363	continental	Migrant	0.127976	0.030907	0.0102654	0.00468165	precocial	100.35	Iwaniuk AN, Nelson JE (2003) Developmental differences are correlated with relative brain size in birds: a comparative analysis. Can J Zool 81: 1913-1928.
Pachyramphus_cinnamomeus	PASSERIFORMES (SUBOSCINES)	Cotingidae	2	0.88	20.3	0.476649	continental	Resident	0.500297	0.030787	0.0132628	0.0712594	altricial	44.5	Iwaniuk AN, Nelson JE (2003) Developmental differences are correlated with relative brain size in birds: a comparative analysis. Can J Zool 81: 1913-1928.
Pachyramphus_niger	PASSERIFORMES (SUBOSCINES)	Cotingidae	2	1.3	38.9	0.502121	continental	Resident	0.517887	0.0572886	0.0139494	0.0712594	altricial	NA	Iwaniuk AN, unpublished data + Sayol, F., J. Maspons, O. Lapiedra, A. N. Iwaniuk, T. Székely, and D. Sol. 2016. Environmental variation and the evolution of large brains in birds. Nat. Commun. 7:13971.
Pachyramphus_polychopterus	PASSERIFORMES (SUBOSCINES)	Cotingidae	4	0.74	20.8	0.289732	continental	Resident	0.422072	0.0277513	0.0128584	0.0235568	altricial	39.5	Iwaniuk AN, Nelson JE (2003) Developmental differences are correlated with relative brain size in birds: a comparative analysis. Can J Zool 81: 1913-1928.
Padda_oryzivora	PASSERIFORMES (PASSERIDA)	Estrildidae	9	0.85	24.8	0.329679	continental	Resident	0.385392	0.0997495	0.011714	0.155476	altricial	30	Iwaniuk AN, Nelson JE (2003) Developmental differences are correlated with relative brain size in birds: a comparative analysis. Can J Zool 81: 1913-1928.
Pagodroma_nivea	PROCELLARIIFORMES	Procellariidae	10	4.39	314	0.547924	continental	Migrant	-0.191808	0.00239328	0.00228301	0.0131867	precocial	91	Iwaniuk AN, Nelson JE (2003) Developmental differences are correlated with relative brain size in birds: a comparative analysis. Can J Zool 81: 1913-1928.
Pagophila_eburnea	CHARADRIIFORMES	Laridae	10	4.83	529.5	0.350404	continental	Migrant	-0.188878	0.0211339	0.00420172	0.0548096	precocial	60	Iwaniuk AN, Nelson JE (2003) Developmental differences are correlated with relative brain size in birds: a comparative analysis. Can J Zool 81: 1913-1928.
Pandion_haliaetus	ACCIPITRIFORMES	Accipitridae	11	9.38	1485.5	0.435637	continental	Migrant	0.257142	0.153725	0.0149993	0.00468165	altricial	90.5	Iwaniuk AN, Nelson JE (2003) Developmental differences are correlated with relative brain size in birds: a comparative analysis. Can J Zool 81: 1913-1928.
Parabuteo_unicinctus	ACCIPITRIFORMES	Accipitridae	5	7.98	865	0.577261	continental	Resident	0.333222	0.03389	0.012234	0.00271076	altricial	74.5	Iwaniuk AN, Nelson JE (2003) Developmental differences are correlated with relative brain size in birds: a comparative analysis. Can J Zool 81: 1913-1928.
Pardalotus_punctatus	PASSERIFORMES (MELIPHAGIDA)	Pardalotidae	9	0.4	8.7	0.163351	continental	Resident	0.246164	0.0307624	0.0128052	0.122979	altricial	40.5	Iwaniuk AN, Nelson JE (2003) Developmental differences are correlated with relative brain size in birds: a comparative analysis. Can J Zool 81: 1913-1928.
Pardalotus_striatus	PASSERIFORMES (MELIPHAGIDA)	Pardalotidae	8	0.52	9	0.406703	continental	Resident	0.210787	0.0367742	0.0103627	0.0406541	altricial	43	Iwaniuk AN, Nelson JE (2003) Developmental differences are correlated with relative brain size in birds: a comparative analysis. Can J Zool 81: 1913-1928.
Pardirallus_maculatus	GRUIFORMES	Rallidae	7	1.89	171	0.045983	continental	Resident	0.37969	0.0198119	0.0124071	NA	precocial	NA	Iwaniuk AN, Nelson JE (2003) Developmental differences are correlated with relative brain size in birds: a comparative analysis. Can J Zool 81: 1913-1928.
Paroaria_coronata	PASSERIFORMES (PASSERIDA)	Emberizidae	10	1.23	37.85	0.462116	continental	Resident	0.327797	0.061344	0.0134498	NA	altricial	27.5	Iwaniuk AN, Nelson JE (2003) Developmental differences are correlated with relative brain size in birds: a comparative analysis. Can J Zool 81: 1913-1928.
Parotia_lawesii	PASSERIFORMES (CORVIDA)	Paradisaeidae	3	4.01	161.75	0.829384	continental	Resident	0.469625	0.00777857	0.0143247	0.0712594	altricial	NA	Iwaniuk AN, Nelson JE (2003) Developmental differences are correlated with relative brain size in birds: a comparative analysis. Can J Zool 81: 1913-1928.
Parula_americana	PASSERIFORMES (PASSERIDA)	Parulidae	6	0.39	8.6	0.144516	continental	Migrant	0.369271	0.00647718	0.0134712	0.0989648	altricial	23.5	Iwaniuk AN, Nelson JE (2003) Developmental differences are correlated with relative brain size in birds: a comparative analysis. Can J Zool 81: 1913-1928.
Parus_atricapillus	PASSERIFORMES (PASSERIDA)	Paridae	7	0.76	12	0.624863	continental	Resident	0.143613	0.149805	0.0203516	0.165418	altricial	29	Iwaniuk AN, Nelson JE (2003) Developmental differences are correlated with relative brain size in birds: a comparative analysis. Can J Zool 81: 1913-1928.
Parus_carolinensis	PASSERIFORMES (PASSERIDA)	Paridae	4	0.6	10	0.490719	continental	Resident	0.367359	0.00461107	0.0114625	0.155476	altricial	29	Iwaniuk AN, Nelson JE (2003) Developmental differences are correlated with relative brain size in birds: a comparative analysis. Can J Zool 81: 1913-1928.
Parus_gambeli	PASSERIFORMES (PASSERIDA)	Paridae	6	0.75	11.4	0.640382	continental	Resident	0.0971006	0.106713	0.0166049	0.145255	altricial	34.335	Iwaniuk AN, Nelson JE (2003) Developmental differences are correlated with relative brain size in birds: a comparative analysis. Can J Zool 81: 1913-1928.
Parus_hudsonicus	PASSERIFORMES (PASSERIDA)	Paridae	6	0.71	11.02	0.604586	continental	Resident	0.0453043	0.200773	0.0207889	0.155014	altricial	33	Iwaniuk AN, Nelson JE (2003) Developmental differences are correlated with relative brain size in birds: a comparative analysis. Can J Zool 81: 1913-1928.
Passer_domesticus	PASSERIFORMES (PASSERIDA)	Passeridae	12	0.97	24.3	0.473161	continental	Resident	0.138714	0.0781925	0.0142825	0.0708929	altricial	27	Iwaniuk AN, Nelson JE (2003) Developmental differences are correlated with relative brain size in birds: a comparative analysis. Can J Zool 81: 1913-1928.
Passer_hispaniolensis	PASSERIFORMES (PASSERIDA)	Passeridae	10	0.97	24.2	0.475474	continental	Migrant	0.124402	0.0280237	0.00648278	0.143626	altricial	24.5	Iwaniuk AN, Nelson JE (2003) Developmental differences are correlated with relative brain size in birds: a comparative analysis. Can J Zool 81: 1913-1928.
Passerculus_sandwichensis	PASSERIFORMES (PASSERIDA)	Emberizidae	9	0.68	26	0.0800367	continental	Migrant	0.215132	0.102497	0.0147681	0.142784	altricial	23.25	Iwaniuk AN, Nelson JE (2003) Developmental differences are correlated with relative brain size in birds: a comparative analysis. Can J Zool 81: 1913-1928.
Passerina_cyanea	PASSERIFORMES (PASSERIDA)	Emberizidae	9	0.65	14.7	0.354709	continental	Migrant	0.337597	0.0480106	0.0122598	0.176638	altricial	22	Iwaniuk AN, Nelson JE (2003) Developmental differences are correlated with relative brain size in birds: a comparative analysis. Can J Zool 81: 1913-1928.
Patagioenas_cayennensis	COLUMBIFORMES	Columbidae	4	1.76	231.7	-0.195638	continental	Resident	0.429127	0.0248227	0.0128303	0	altricial	NA	Iwaniuk AN, unpublished data + Sayol, F., J. Maspons, O. Lapiedra, A. N. Iwaniuk, T. Székely, and D. Sol. 2016. Environmental variation and the evolution of large brains in birds. Nat. Commun. 7:13971.
Patagioenas_fasciata	COLUMBIFORMES	Columbidae	10	2.12	367.25	-0.267837	continental	Migrant	0.252308	0.0559698	0.00982592	0.135864	altricial	41.5	Iwaniuk AN, Nelson JE (2003) Developmental differences are correlated with relative brain size in birds: a comparative analysis. Can J Zool 81: 1913-1928.
Patagioenas_flavirostris	COLUMBIFORMES	Columbidae	3	1.97	271	-0.170781	continental	Migrant	0.407647	0.130545	0.0127505	0.135864	altricial	NA	Fristoe, T. S., A. N. Iwaniuk, and C. A. Botero. 2017. Big brains stabilize populations and facilitate colonization of variable habitats in birds. Nat. Ecol. Evol. 1–10. Springer US.
Patagioenas_inornata	COLUMBIFORMES	Columbidae	6	2.13	307.5	-0.163552	continental	Resident	0.443384	0.0625623	0.0121614	0.169333	altricial	NA	Fristoe, T. S., A. N. Iwaniuk, and C. A. Botero. 2017. Big brains stabilize populations and facilitate colonization of variable habitats in birds. Nat. Ecol. Evol. 1–10. Springer US.
Patagioenas_leucocephala	COLUMBIFORMES	Columbidae	10	1.74	238	-0.222111	continental	Resident	0.417935	0.0935968	0.012659	0	altricial	33.8	Iwaniuk AN, Nelson JE (2003) Developmental differences are correlated with relative brain size in birds: a comparative analysis. Can J Zool 81: 1913-1928.
Patagioenas_maculosa	COLUMBIFORMES	Columbidae	6	2.03	318.78	-0.231842	continental	Resident	0.257861	0.0614186	0.0109249	0.0559779	altricial	NA	Iwaniuk AN, unpublished data
Patagioenas_picazuro	COLUMBIFORMES	Columbidae	6	2.32	279	-0.0235623	continental	Resident	0.341859	0.0884405	0.0127298	0.15612	altricial	NA	Iwaniuk AN, unpublished data + Sayol, F., J. Maspons, O. Lapiedra, A. N. Iwaniuk, T. Székely, and D. Sol. 2016. Environmental variation and the evolution of large brains in birds. Nat. Commun. 7:13971.
Patagioenas_plumbea	COLUMBIFORMES	Columbidae	2	1.35	179	-0.31613	continental	Resident	0.468206	0.00740047	0.0126371	NA	altricial	NA	Fristoe, T. S., A. N. Iwaniuk, and C. A. Botero. 2017. Big brains stabilize populations and facilitate colonization of variable habitats in birds. Nat. Ecol. Evol. 1–10. Springer US.
Patagioenas_speciosa	COLUMBIFORMES	Columbidae	4	1.98	258.5	-0.139235	continental	Resident	0.454536	0.0021449	0.0123649	NA	altricial	NA	Iwaniuk AN, Nelson JE (2003) Developmental differences are correlated with relative brain size in birds: a comparative analysis. Can J Zool 81: 1913-1928.
Patagioenas_squamosa	COLUMBIFORMES	Columbidae	9	1.89	305	-0.278519	continental	Resident	0.427243	0.106255	0.0131737	0.0705858	altricial	NA	Iwaniuk AN, unpublished data + Sayol, F., J. Maspons, O. Lapiedra, A. N. Iwaniuk, T. Székely, and D. Sol. 2016. Environmental variation and the evolution of large brains in birds. Nat. Commun. 7:13971.
Patagioenas_subvinacea	COLUMBIFORMES	Columbidae	3	1.42	163	-0.213067	continental	Resident	0.484607	0.0252248	0.0130948	NA	altricial	NA	Fristoe, T. S., A. N. Iwaniuk, and C. A. Botero. 2017. Big brains stabilize populations and facilitate colonization of variable habitats in birds. Nat. Ecol. Evol. 1–10. Springer US.
Pavo_cristatus	GALLIFORMES	Phasianidae	8	6.86	4194	-0.459285	continental	Resident	0.278	0.139693	0.00922036	NA	precocial	28.6	Iwaniuk AN, Nelson JE (2003) Developmental differences are correlated with relative brain size in birds: a comparative analysis. Can J Zool 81: 1913-1928.
Pedionomus_torquatus	CHARADRIIFORMES	Pedionomidae	3	0.77	63.2	-0.293767	continental	Resident	0.151416	0.0243511	0.0132456	NA	precocial	23.1	Iwaniuk AN, Nelson JE (2003) Developmental differences are correlated with relative brain size in birds: a comparative analysis. Can J Zool 81: 1913-1928.
Pelagodroma_marina	PROCELLARIIFORMES	Hydrobatidae	1	0.97	35	0.268543	continental	Migrant	0.167902	0.00381909	0.0111992	0.014162	precocial	105.5	Fristoe, T. S., A. N. Iwaniuk, and C. A. Botero. 2017. Big brains stabilize populations and facilitate colonization of variable habitats in birds. Nat. Ecol. Evol. 1–10. Springer US.
Pelargopsis_capensis	CORACIIFORMES	Alcedinidae	6	2.82	180.5	0.415822	continental	Resident	0.397316	0.0798027	0.0116725	0.0238673	altricial	NA	Iwaniuk AN, Nelson JE (2003) Developmental differences are correlated with relative brain size in birds: a comparative analysis. Can J Zool 81: 1913-1928.
Pelecanoides_georgicus	PROCELLARIIFORMES	Pelecanoididae	10	1.47	114.15	0.0213136	continental	Migrant	-0.0862428	0.0624429	0.00675508	0	precocial	95.1	Iwaniuk AN, Nelson JE (2003) Developmental differences are correlated with relative brain size in birds: a comparative analysis. Can J Zool 81: 1913-1928.
Pelecanoides_urinatrix	PROCELLARIIFORMES	Pelecanoididae	10	1.69	134.6	0.0683642	continental	Migrant	0.0945743	0.0203399	0.0114822	0	precocial	107.05	Iwaniuk AN, Nelson JE (2003) Developmental differences are correlated with relative brain size in birds: a comparative analysis. Can J Zool 81: 1913-1928.
Pelecanus_conspicillatus	PELECANIFORMES	Pelecanidae	6	24.88	5850	0.642447	continental	Migrant	0.219349	0.0672523	0.0100716	0.0187669	altricial	58.5	Iwaniuk AN, Nelson JE (2003) Developmental differences are correlated with relative brain size in birds: a comparative analysis. Can J Zool 81: 1913-1928.
Pelecanus_erythrorhynchos	PELECANIFORMES	Pelecanidae	6	24.25	5649.5	0.636357	continental	Migrant	0.235559	0.0593614	0.0148907	0.0355656	altricial	78	Iwaniuk AN, Nelson JE (2003) Developmental differences are correlated with relative brain size in birds: a comparative analysis. Can J Zool 81: 1913-1928.
Penelope_purpurascens	GALLIFORMES	Cracidae	7	6.25	2060	-0.153715	continental	Resident	0.468446	0.0818709	0.0127504	0.143626	precocial	NA	Iwaniuk AN, Nelson JE (2003) Developmental differences are correlated with relative brain size in birds: a comparative analysis. Can J Zool 81: 1913-1928.
Penelopides_panini	BUCEROTIFORMES	Bucerotidae	2	6.88	472	0.768642	insular	Resident	0.450683	0.0839359	0.0135969	0.0633417	altricial	89	Iwaniuk AN, Nelson JE (2003) Developmental differences are correlated with relative brain size in birds: a comparative analysis. Can J Zool 81: 1913-1928.
Peneothello_cyanus	PASSERIFORMES (PASSERIDA)	Petroicidae	2	0.96	27.05	0.402675	continental	Resident	0.448518	0.00726835	0.0144865	0	altricial	NA	Sayol, F., J. Maspons, O. Lapiedra, A. N. Iwaniuk, T. Székely, and D. Sol. 2016. Environmental variation and the evolution of large brains in birds. Nat. Commun. 7:13971.
Pericrocotus_ethologus	PASSERIFORMES (CORVIDA)	Campephagidae	5	0.88	19	0.513763	continental	Migrant	0.280243	0.0913528	0.0107776	0.0381712	altricial	NA	Iwaniuk AN, Nelson JE (2003) Developmental differences are correlated with relative brain size in birds: a comparative analysis. Can J Zool 81: 1913-1928.
Perisoreus_canadensis	PASSERIFORMES (CORVIDA)	Corvidae	10	2.53	71.7	0.825052	continental	Resident	0.056484	0.196922	0.0209979	0.0725314	altricial	38.5	Iwaniuk AN, Nelson JE (2003) Developmental differences are correlated with relative brain size in birds: a comparative analysis. Can J Zool 81: 1913-1928.
Perissocephalus_tricolor	PASSERIFORMES (SUBOSCINES)	Cotingidae	2	4.7	339.5	0.57237	continental	Resident	0.472261	0.0414125	0.0138946	0.0235568	altricial	53.5	Iwaniuk AN, Nelson JE (2003) Developmental differences are correlated with relative brain size in birds: a comparative analysis. Can J Zool 81: 1913-1928.
Petrochelidon_fulva	PASSERIFORMES (PASSERIDA)	Hirundinidae	10	0.5	15.48	0.0633505	continental	Migrant	0.271767	0.0674392	0.0106969	0	altricial	34	Iwaniuk AN, Nelson JE (2003) Developmental differences are correlated with relative brain size in birds: a comparative analysis. Can J Zool 81: 1913-1928.
Petroica_goodenovii	PASSERIFORMES (PASSERIDA)	Petroicidae	11	0.37	8.9	0.0726435	continental	Resident	0.162985	0.00581916	0.00888696	0	altricial	26.5	Iwaniuk AN, Nelson JE (2003) Developmental differences are correlated with relative brain size in birds: a comparative analysis. Can J Zool 81: 1913-1928.
Petroica_macrocephala	PASSERIFORMES (PASSERIDA)	Petroicidae	1	0.645	12.08	0.457068	insular	Resident	0.324329	0.0243049	0.0210803	0.0235568	altricial	34.5	Fristoe, T. S., A. N. Iwaniuk, and C. A. Botero. 2017. Big brains stabilize populations and facilitate colonization of variable habitats in birds. Nat. Ecol. Evol. 1–10. Springer US.
Petroica_multicolor	PASSERIFORMES (PASSERIDA)	Petroicidae	8	0.52	12.23	0.234726	continental	Migrant	0.315896	0.126968	0.0137133	0	altricial	31.2	Iwaniuk AN, Nelson JE (2003) Developmental differences are correlated with relative brain size in birds: a comparative analysis. Can J Zool 81: 1913-1928.
Petroica_phoenicea	PASSERIFORMES (PASSERIDA)	Petroicidae	6	0.49	13.3	0.128268	continental	Migrant	0.326241	0.0800476	0.0150657	0	altricial	34.1	Iwaniuk AN, Nelson JE (2003) Developmental differences are correlated with relative brain size in birds: a comparative analysis. Can J Zool 81: 1913-1928.
Petroica_rodinogaster	PASSERIFORMES (PASSERIDA)	Petroicidae	2	0.49	9.65	0.308174	continental	Migrant	0.34498	0.0789364	0.0157089	0	altricial	NA	Iwaniuk AN, Nelson JE (2003) Developmental differences are correlated with relative brain size in birds: a comparative analysis. Can J Zool 81: 1913-1928.
Petroica_rosea	PASSERIFORMES (PASSERIDA)	Petroicidae	2	0.43	8.2	0.268864	continental	Migrant	0.329909	0.0734046	0.0143312	0	altricial	NA	Iwaniuk AN, unpublished data + Sayol, F., J. Maspons, O. Lapiedra, A. N. Iwaniuk, T. Székely, and D. Sol. 2016. Environmental variation and the evolution of large brains in birds. Nat. Commun. 7:13971.
Petrophassa_albipennis	COLUMBIFORMES	Columbidae	1	1.1	129.5	-0.339393	continental	Resident	0.192666	0.0662334	0.00579185	0	altricial	33	Franklin DC, Garnett ST, Luck GW, Gutierrez-Ibanez C, Iwaniuk AN (2014) Relative brain size in Australian birds. Emu 114: 160-170.
Pezoporus_wallicus	PSITTACIFORMES	Psittacidae	4	2.66	71.35	0.877903	continental	Resident	0.33876	0.0282253	0.0132301	0.112581	altricial	45	Iwaniuk AN, Dean KM, Nelson JE (2005) Interspecific allometry of the brain and brain regions in parrots (Psittaciformes): comparisons with other birds and primates. Brain Behav Evol 65: 40-59.
Phacellodomus_ruber	PASSERIFORMES (SUBOSCINES)	Furnariidae	3	1.11	39.25	0.339093	continental	Resident	0.351508	0.0871808	0.0121951	0	altricial	NA	Iwaniuk AN, Nelson JE (2003) Developmental differences are correlated with relative brain size in birds: a comparative analysis. Can J Zool 81: 1913-1928.
Phaenicophaeus_curvirostris	CUCULIFORMES	Cuculidae	4	2.92	154	0.539711	continental	Resident	0.497066	0.00640092	0.0136694	0.00798978	altricial	NA	Iwaniuk AN, Nelson JE (2003) Developmental differences are correlated with relative brain size in birds: a comparative analysis. Can J Zool 81: 1913-1928.
Phaenicophaeus_superciliosus	CUCULIFORMES	Cuculidae	3	2.51	102.25	0.618073	insular	Resident	0.532651	0.0496665	0.0147234	0.00906263	altricial	NA	Iwaniuk AN, Nelson JE (2003) Developmental differences are correlated with relative brain size in birds: a comparative analysis. Can J Zool 81: 1913-1928.
Phaenicophaeus_tristis	CUCULIFORMES	Cuculidae	3	2.3	118.5	0.447987	continental	Resident	0.39902	0.0994529	0.0114552	0.0101955	altricial	NA	Iwaniuk AN, Nelson JE (2003) Developmental differences are correlated with relative brain size in birds: a comparative analysis. Can J Zool 81: 1913-1928.
Phaenicophilus_palmarum	PASSERIFORMES (PASSERIDA)	Thraupidae	10	1.13	30.5	0.498397	continental	Resident	0.431315	0.0701932	0.0121617	0.184668	altricial	20	Iwaniuk AN, Nelson JE (2003) Developmental differences are correlated with relative brain size in birds: a comparative analysis. Can J Zool 81: 1913-1928.
Phaenostictus_mcleannani	PASSERIFORMES (SUBOSCINES)	Thamnophilidae	2	1.07	51.1	0.154436	continental	Resident	0.532867	0.0269249	0.0137917	0.0033704	altricial	NA	Iwaniuk AN, Nelson JE (2003) Developmental differences are correlated with relative brain size in birds: a comparative analysis. Can J Zool 81: 1913-1928.
Phaeomyias_murina	PASSERIFORMES (SUBOSCINES)	Tyrannidae	7	0.37	10	0.00729203	continental	Resident	0.420696	0.0312679	0.0127334	0.0712594	altricial	31	Iwaniuk AN, Nelson JE (2003) Developmental differences are correlated with relative brain size in birds: a comparative analysis. Can J Zool 81: 1913-1928.
Phaeothlypis_fulvicauda	PASSERIFORMES (PASSERIDA)	Parulidae	4	0.56	14.9	0.198095	continental	Resident	0.510576	0.0310765	0.0134819	NA	altricial	30.5	Iwaniuk AN, Nelson JE (2003) Developmental differences are correlated with relative brain size in birds: a comparative analysis. Can J Zool 81: 1913-1928.
Phaethon_rubricauda	PHAETHONTIFORMES	Phaethontidae	10	4.52	672	0.150418	continental	Migrant	NA	NA	NA	0.014162	altricial	130.7	Iwaniuk AN, Nelson JE (2003) Developmental differences are correlated with relative brain size in birds: a comparative analysis. Can J Zool 81: 1913-1928.
Phaethornis_superciliosus	APODIFORMES	Trochilidae	4	0.26	5.8	-0.0400496	continental	Resident	0.475448	0.0242217	0.0130977	0.122979	altricial	38	Iwaniuk AN, Nelson JE (2003) Developmental differences are correlated with relative brain size in birds: a comparative analysis. Can J Zool 81: 1913-1928.
Phaetusa_simplex	CHARADRIIFORMES	Laridae	2	3	235	0.32973	continental	Resident	0.417792	0.0306849	0.0128337	NA	precocial	NA	Iwaniuk AN, Nelson JE (2003) Developmental differences are correlated with relative brain size in birds: a comparative analysis. Can J Zool 81: 1913-1928.
Phainopepla_nitens	PASSERIFORMES (PASSERIDA)	Bombycillidae	10	0.79	22.1	0.321117	continental	Migrant	0.172599	0.0554365	0.00754184	0.0712594	altricial	33.5	Iwaniuk AN, Nelson JE (2003) Developmental differences are correlated with relative brain size in birds: a comparative analysis. Can J Zool 81: 1913-1928.
Phalacrocorax_africanus	SULIFORMES	Phalacrocoracidae	8	4.53	545	0.270099	continental	Resident	0.299766	0.00681494	0.00981672	0.0355656	altricial	52	Iwaniuk AN, Nelson JE (2003) Developmental differences are correlated with relative brain size in birds: a comparative analysis. Can J Zool 81: 1913-1928.
Phalacrocorax_atriceps	SULIFORMES	Phalacrocoracidae	2	14.13	3050	0.441928	continental	Migrant	0.131502	0.0529476	0.0187963	0.014162	altricial	85	Iwaniuk AN, unpublished data
Phalacrocorax_carbo	SULIFORMES	Phalacrocoracidae	10	10.45	2571.17	0.236003	continental	Migrant	0.236826	0.0793526	0.0108771	0.0165902	altricial	79	Iwaniuk AN, Nelson JE (2003) Developmental differences are correlated with relative brain size in birds: a comparative analysis. Can J Zool 81: 1913-1928.
Phalacrocorax_fuscescens	SULIFORMES	Phalacrocoracidae	6	8.89	1515	0.370957	continental	Resident	0.326271	0.0875143	0.014622	NA	altricial	NA	Iwaniuk AN, Nelson JE (2003) Developmental differences are correlated with relative brain size in birds: a comparative analysis. Can J Zool 81: 1913-1928.
Phalacrocorax_harrisi	SULIFORMES	Phalacrocoracidae	3	13.58	3050	0.402226	insular	Resident	0.0537841	0.0262187	0.00311863	0.0125884	altricial	95	Iwaniuk AN, Nelson JE, James HF, Olson SL (2004) A comparative test of the correlated evolution of flightlessness and relative brain size in birds. J Zool Lond 263: 317-327.
Phalacrocorax_melanoleucos	SULIFORMES	Phalacrocoracidae	10	5.34	733.5	0.268024	continental	Migrant	0.276687	0.0157706	0.0131945	0.0200028	altricial	NA	Iwaniuk AN, Nelson JE (2003) Developmental differences are correlated with relative brain size in birds: a comparative analysis. Can J Zool 81: 1913-1928.
Phalacrocorax_sulcirostris	SULIFORMES	Phalacrocoracidae	10	5.64	1030.5	0.132028	continental	Migrant	0.337552	0.079982	0.0133245	0.0125884	altricial	NA	Iwaniuk AN, Nelson JE (2003) Developmental differences are correlated with relative brain size in birds: a comparative analysis. Can J Zool 81: 1913-1928.
Phalacrocorax_urile	SULIFORMES	Phalacrocoracidae	10	8.22	2137.5	0.099563	continental	Resident	-0.0660155	0.209358	0.0106686	0.014162	altricial	92.5	Iwaniuk AN, Nelson JE (2003) Developmental differences are correlated with relative brain size in birds: a comparative analysis. Can J Zool 81: 1913-1928.
Phalacrocorax_varius	SULIFORMES	Phalacrocoracidae	8	9.21	1955.5	0.263188	continental	Resident	0.205707	0.0122093	0.0104239	0.0125884	altricial	56.4	Iwaniuk AN, Nelson JE (2003) Developmental differences are correlated with relative brain size in birds: a comparative analysis. Can J Zool 81: 1913-1928.
Phalaenoptilus_nuttallii	CAPRIMULGIFORMES	Caprimulgidae	2	0.53	48.35	-0.517079	continental	Migrant	0.165442	0.0268215	0.00883143	0	precocial	NA	Iwaniuk AN, Wylie DRW (2006) The evolution of stereopsis and the Wulst in caprimulgiform birds: a comparative analysis. J Comp Physiol A 192: 1313-1326.
Phalaropus_fulicarius	CHARADRIIFORMES	Scolopacidae	2	0.56	49.4	-0.474067	continental	Migrant	0.0764737	0.207723	0.0135696	NA	precocial	28.7	Iwaniuk AN, Nelson JE (2003) Developmental differences are correlated with relative brain size in birds: a comparative analysis. Can J Zool 81: 1913-1928.
Phalaropus_lobatus	CHARADRIIFORMES	Scolopacidae	10	0.45	35.68	-0.510296	continental	Migrant	0.188717	0.312778	0.0151559	0.0317297	precocial	28.05	Iwaniuk AN, Nelson JE (2003) Developmental differences are correlated with relative brain size in birds: a comparative analysis. Can J Zool 81: 1913-1928.
Phalcoboenus_australis	FALCONIFORMES	Falconidae	4	10.5	1848.02	0.425976	continental	Resident	0.160793	0.0501115	0.0166253	0.00220945	altricial	NA	Iwaniuk AN, Nelson JE (2003) Developmental differences are correlated with relative brain size in birds: a comparative analysis. Can J Zool 81: 1913-1928.
Phapitreron_amethystinus	COLUMBIFORMES	Columbidae	10	1.29	145	-0.24346	insular	Resident	0.489029	0.048376	0.0132044	0.169333	altricial	NA	Iwaniuk AN, Nelson JE (2003) Developmental differences are correlated with relative brain size in birds: a comparative analysis. Can J Zool 81: 1913-1928.
Phapitreron_leucotis	COLUMBIFORMES	Columbidae	10	1.13	134.5	-0.33373	insular	Resident	0.486453	0.0511886	0.0131877	0	altricial	NA	Iwaniuk AN, Nelson JE (2003) Developmental differences are correlated with relative brain size in birds: a comparative analysis. Can J Zool 81: 1913-1928.
Phaps_chalcoptera	COLUMBIFORMES	Columbidae	10	1.78	331	-0.38436	continental	Resident	0.183503	0.00924866	0.00933503	0.0976026	altricial	33.5	Iwaniuk AN, Nelson JE (2003) Developmental differences are correlated with relative brain size in birds: a comparative analysis. Can J Zool 81: 1913-1928.
Phaps_elegans	COLUMBIFORMES	Columbidae	9	1.65	211.5	-0.209022	continental	Resident	0.305717	0.080697	0.0136216	0	altricial	38	Iwaniuk AN, Nelson JE (2003) Developmental differences are correlated with relative brain size in birds: a comparative analysis. Can J Zool 81: 1913-1928.
Phaps_histrionica	COLUMBIFORMES	Columbidae	7	1.65	289	-0.384103	continental	Resident	0.142853	0.0347618	0.00737281	0	altricial	26	Iwaniuk AN, Nelson JE (2003) Developmental differences are correlated with relative brain size in birds: a comparative analysis. Can J Zool 81: 1913-1928.
Pharomachrus_mocinno	TROGONIFORMES	Trogonidae	10	2.34	202.5	0.16474	continental	Resident	0.444901	0.0900538	0.0122117	NA	altricial	48.6	Iwaniuk AN, Nelson JE (2003) Developmental differences are correlated with relative brain size in birds: a comparative analysis. Can J Zool 81: 1913-1928.
Phasianus_colchicus	GALLIFORMES	Phasianidae	10	3.86	1135	-0.301355	continental	Resident	0.202216	0.0816076	0.013469	0.153911	precocial	24.1	Iwaniuk AN, Nelson JE (2003) Developmental differences are correlated with relative brain size in birds: a comparative analysis. Can J Zool 81: 1913-1928.
Pheucticus_ludovicianus	PASSERIFORMES (PASSERIDA)	Cardinalidae	7	1.32	42	0.474389	continental	Migrant	0.362104	0.120288	0.0151802	0.187595	altricial	23	Iwaniuk AN, Nelson JE (2003) Developmental differences are correlated with relative brain size in birds: a comparative analysis. Can J Zool 81: 1913-1928.
Phigys_solitarius	PSITTACIFORMES	Psittacidae	1	2.75	83.6	0.822322	insular	Resident	0.524777	0.0418259	0.0126787	0.0587618	altricial	93	Iwaniuk AN, Dean KM, Nelson JE (2005) Interspecific allometry of the brain and brain regions in parrots (Psittaciformes): comparisons with other birds and primates. Brain Behav Evol 65: 40-59.
Philemon_argenticeps	PASSERIFORMES (MELIPHAGIDA)	Meliphagidae	2	1.7	80.5	0.36254	continental	Resident	0.2309	0.0740867	0.00710769	0.214732	altricial	NA	Iwaniuk AN, unpublished data + Sayol, F., J. Maspons, O. Lapiedra, A. N. Iwaniuk, T. Székely, and D. Sol. 2016. Environmental variation and the evolution of large brains in birds. Nat. Commun. 7:13971.
Philemon_buceroides	PASSERIFORMES (MELIPHAGIDA)	Meliphagidae	5	2.15	108.18	0.431643	continental	Resident	0.434107	0.0442128	0.0123815	0.212313	altricial	33	Iwaniuk AN, Nelson JE (2003) Developmental differences are correlated with relative brain size in birds: a comparative analysis. Can J Zool 81: 1913-1928.
Philemon_citreogularis	PASSERIFORMES (MELIPHAGIDA)	Meliphagidae	2	1.58	62.15	0.434418	continental	Resident	0.222597	0.0326724	0.0103901	0.159102	altricial	28.5	Sayol, F., J. Maspons, O. Lapiedra, A. N. Iwaniuk, T. Székely, and D. Sol. 2016. Environmental variation and the evolution of large brains in birds. Nat. Commun. 7:13971.
Philemon_corniculatus	PASSERIFORMES (MELIPHAGIDA)	Meliphagidae	3	1.98	121.38	0.284708	continental	Resident	0.253589	0.0140137	0.0125955	0.118715	altricial	34.5	Iwaniuk AN, Nelson JE (2003) Developmental differences are correlated with relative brain size in birds: a comparative analysis. Can J Zool 81: 1913-1928.
Philemon_diemenensis	PASSERIFORMES (MELIPHAGIDA)	Meliphagidae	10	1.55	66.95	0.373527	insular	Resident	0.413464	0.0272821	0.0103603	0.117638	altricial	NA	Iwaniuk AN, Nelson JE (2003) Developmental differences are correlated with relative brain size in birds: a comparative analysis. Can J Zool 81: 1913-1928.
Philomachus_pugnax	CHARADRIIFORMES	Scolopacidae	10	1.56	136	-0.0174813	continental	Migrant	0.201748	0.136027	0.0154835	0.155476	precocial	34.8	Iwaniuk AN, Nelson JE (2003) Developmental differences are correlated with relative brain size in birds: a comparative analysis. Can J Zool 81: 1913-1928.
Phleocryptes_melanops	PASSERIFORMES (SUBOSCINES)	Furnariidae	3	0.69	14.2	0.433834	continental	Resident	0.223206	0.052711	0.0105039	0	altricial	31	Iwaniuk AN, Nelson JE (2003) Developmental differences are correlated with relative brain size in birds: a comparative analysis. Can J Zool 81: 1913-1928.
[truncated: 601 more rows]
