# Supplementary material for: Predictable evolution towards larger brains in birds colonizing oceanic islands
Source: Nat Commun. 2018 Jul 31;9:2820. doi: 10.1038/s41467-018-05280-8 (PMC6068123; doi:10.1038/s41467-018-05280-8)
Supplement: Supplementary file 5 — Supplementary Data 2 [file 41467_2018_5280_MOESM5_ESM.xlsx]

## Sheet: Dataset2
Family	N	# species (Island)	# species Mainland	Frequency	Mean Relative Brain Size (mm3)
Acanthizidae	64	2	62	0.031	0.401
Accipitridae	238	7	231	0.029	0.529
Aegithalidae	10	0	10	0	0.296
Alaudidae	91	1	90	0.011	0.265
Alcedinidae	93	17	76	0.183	0.293
Alcidae	23	0	23	0	0.196
Anatidae	156	8	148	0.051	0.076
Apodidae	101	10	91	0.099	-0.151
Ardeidae	62	0	62	0	0.248
Artamidae	11	1	10	0.091	0.286
Bombycillidae	8	0	8	0	0.243
Bucconidae	35	0	35	0	0.238
Bucerotidae	55	11	44	0.2	0.77
Burhinidae	9	0	9	0	0.126
Campephagidae	84	19	65	0.226	0.495
Cardinalidae	57	0	57	0	0.487
Cathartidae	7	0	7	0	0.519
Charadriidae	65	1	64	0.015	0.096
Chionidae	3	1	2	0.333	0.018
Ciconiidae	19	0	19	0	0.617
Cinclosomatidae	5	0	5	0	0.402
Cisticolidae	113	1	112	0.009	0.266
Climacteridae	7	0	7	0	0.321
Coliidae	6	0	6	0	0.131
Colluricinclidae	14	1	13	0.071	0.575
Coraciidae	12	1	11	0.083	0.307
Corcoracidae	2	0	2	0	0.652
Cotingidae	96	0	96	0	0.391
Cracticidae	12	0	12	0	0.714
Cuculidae	141	11	130	0.078	0.256
Dasyornithidae	3	0	3	0	0.493
Dendrocolaptidae	52	0	52	0	0.409
Dicaeidae	45	15	30	0.333	0.165
Dicruridae	23	2	21	0.087	0.509
Diomedeidae	22	1	21	0.045	0.632
Emberizidae	311	19	292	0.061	0.41
Estrildidae	136	7	129	0.051	0.217
Eupetidae	9	0	9	0	0.491
Eurylaimidae	15	2	13	0.133	0.339
Falconidae	64	2	62	0.031	0.537
Formicariidae	59	0	59	0	0.378
Fringillidae	163	27	136	0.166	0.432
Furnariidae	239	0	239	0	0.391
Galbulidae	18	0	18	0	0.033
Gaviidae	5	0	5	0	-0.044
Glareolidae	18	0	18	0	-0.048
Gruidae	15	0	15	0	0.308
Haematopodidae	11	0	11	0	0.213
Hydrobatidae	22	3	19	0.136	0.021
Icteridae	99	2	97	0.02	0.537
Jacanidae	8	0	8	0	-0.117
Laniidae	30	2	28	0.067	0.427
Laridae	98	3	95	0.031	0.224
Malaconotidae	53	0	53	0	0.569
Maluridae	27	0	27	0	0.316
Megapodiidae	21	6	15	0.286	-0.236
Melanocharitidae	12	0	12	0	0.204
Meliphagidae	176	33	143	0.188	0.33
Meropidae	26	0	26	0	-0.049
Mimidae	35	6	29	0.171	0.47
Momotidae	9	0	9	0	0.353
Monarchidae	96	44	52	0.458	0.315
Motacillidae	61	2	59	0.033	0.083
Muscicapidae	286	19	267	0.066	0.263
Musophagidae	23	0	23	0	0.341
Nectariniidae	124	13	111	0.105	0.238
Numididae	6	0	6	0	-0.231
Odontophoridae	30	0	30	0	-0.272
Oriolidae	30	9	21	0.3	0.441
Orthonychidae	6	0	6	0	0.673
Otididae	24	0	24	0	0.039
Pachycephalidae	37	8	29	0.216	0.511
Paradisaeidae	40	2	38	0.05	0.668
Pardalotidae	4	0	4	0	0.285
Paridae	51	2	49	0.039	0.588
Parulidae	114	5	109	0.044	0.238
Pelecanidae	8	0	8	0	0.639
Pelecanoididae	4	0	4	0	0.045
Petroicidae	44	4	40	0.091	0.352
Phalacrocoracidae	33	4	29	0.121	0.276
Phoeniculidae	8	0	8	0	0.464
Picidae	218	5	213	0.023	0.679
Pipridae	54	0	54	0	0.199
Pittidae	32	3	29	0.094	0.31
Platysteiridae	31	0	31	0	0.491
Ploceidae	106	6	100	0.057	0.529
Podicipedidae	19	0	19	0	-0.237
Polioptilidae	15	0	15	0	0.211
Pomatostomidae	5	0	5	0	0.695
Procellariidae	80	5	75	0.063	0.401
Psittacidae	354	59	295	0.167	0.927
Pteroclididae	16	0	16	0	-0.357
Ptilonorhynchidae	19	0	19	0	0.84
Pycnonotidae	125	7	118	0.056	0.394
Ramphastidae	121	0	121	0	0.374
Recurvirostridae	9	0	9	0	-0.167
Reguliidae	6	1	5	0.167	0.173
Rhinocryptidae	57	0	57	0	0.449
Rhipiduridae	42	15	27	0.357	0.152
Scolopacidae	88	5	83	0.057	-0.045
Sittidae	25	1	24	0.04	0.419
Spheniscidae	18	2	16	0.111	0.408
Stercorariidae	8	0	8	0	0.197
Strigidae	179	16	163	0.089	0.888
Sturnidae	109	17	92	0.156	0.437
Sulidae	10	0	10	0	0.822
Thamnophilidae	216	0	216	0	0.363
Thraupidae	256	1	255	0.004	0.474
Threskiornithidae	34	1	33	0.029	0.438
Timaliidae	326	18	308	0.055	0.579
Tinamidae	47	0	47	0	-0.355
Todidae	5	0	5	0	0.343
Trochilidae	334	4	330	0.012	-0.161
Troglodytidae	79	1	78	0.013	0.45
Trogonidae	43	1	42	0.023	0.28
Turdidae	168	14	154	0.083	0.371
Turnicidae	16	3	13	0.188	-0.272
Tyrannidae	413	2	411	0.005	0.149
Tytonidae	15	1	14	0.067	0.786
Vireonidae	52	0	52	0	0.381
Zosteropidae	99	49	50	0.495	0.223
